# Supplementary material for: The proteomic landscape and temporal dynamics of human and mouse gastruloid development
Source: Nat Cell Biol. 2026 Apr 24;28(5):1015–30. doi: 10.1038/s41556-026-01937-5 (PMC13179132; doi:10.1038/s41556-026-01937-5)
Supplement: Supplementary file 5 — Edges of correlation network. [file 41556_2026_1937_MOESM5_ESM.xlsx]

## Sheet: Sheet1
Uniprot1_full	Uniprot2_full	Uniprot1	Uniprot2	Pearson_R	pval	qval
Q6SPF0	Q9NRA8-3	Q6SPF0	Q9NRA8	0.953212	9.96752e-10	4.55741e-08
Q6SPF0	P10909-2	Q6SPF0	P10909	-0.971256	2.141e-11	2.82675e-09
O76031	Q5T5Y3-3	O76031	Q5T5Y3	-0.981752	5.83897e-13	2.44538e-10
O76031	P35232	O76031	P35232	0.956061	6.08418e-10	3.15899e-08
O76031	P10809	O76031	P10809	0.986551	5.16057e-14	5.16246e-11
O76031	Q12931	O76031	Q12931	0.962133	1.88738e-10	1.33952e-08
O76031	Q96EE3-1	O76031	Q96EE3	0.975896	5.31201e-12	1.07159e-09
O76031	P40926	O76031	P40926	0.980762	8.88321e-13	3.22939e-10
O76031	Q5HYK3	O76031	Q5HYK3	0.960999	2.38129e-10	1.58656e-08
O76031	Q5VW36	O76031	Q5VW36	-0.98535	1.01927e-13	7.91008e-11
O76031	Q9NYK5-2	O76031	Q9NYK5	0.987544	2.80283e-14	3.53791e-11
O76031	P82675	O76031	P82675	0.970201	2.84746e-11	3.45895e-09
O76031	Q9H6Z4-2	O76031	Q9H6Z4	-0.959052	3.49497e-10	2.10162e-08
O76031	Q9NXR7	O76031	Q9NXR7	-0.971702	1.89215e-11	2.59048e-09
Q9ULW3	Q6PFW1	Q9ULW3	Q6PFW1	-0.962865	1.61837e-10	1.1979e-08
Q9ULW3	Q969X6	Q9ULW3	Q969X6	0.960539	2.61171e-10	1.69724e-08
Q9P258	P49327	Q9P258	P49327	0.968329	4.60865e-11	4.86543e-09
Q9P258	Q99543	Q9P258	Q99543	0.96657	7.06244e-11	6.59239e-09
Q9P258	P54920	Q9P258	P54920	-0.954317	8.26179e-10	3.96494e-08
Q9P258	Q9Y3S2	Q9P258	Q9Y3S2	0.958106	4.18281e-10	2.39612e-08
Q9P258	P30084	Q9P258	P30084	-0.975741	5.58962e-12	1.10988e-09
Q9P258	Q9BSH4	Q9P258	Q9BSH4	-0.974045	9.54668e-12	1.60883e-09
Q9P258	Q70UQ0-4	Q9P258	Q70UQ0	-0.963581	1.38806e-10	1.0721e-08
Q9P258	P62826	Q9P258	P62826	0.965864	8.32886e-11	7.41525e-09
Q9H3U1	P13929	Q9H3U1	P13929	0.96579	8.47268e-11	7.50661e-09
Q9H3U1	P43034	Q9H3U1	P43034	0.985361	1.01317e-13	7.88648e-11
Q9H3U1	Q9NY33	Q9H3U1	Q9NY33	0.982055	5.11082e-13	2.23936e-10
Q9H3U1	O00170	Q9H3U1	O00170	0.954983	7.36193e-10	3.63847e-08
Q9H3U1	Q9UJX5-3	Q9H3U1	Q9UJX5	0.986153	6.50822e-14	5.96991e-11
Q9H3U1	O00189	Q9H3U1	O00189	0.958556	3.84197e-10	2.25241e-08
Q9H3U1	Q9Y6B7	Q9H3U1	Q9Y6B7	0.966484	7.20641e-11	6.68684e-09
Q9H3U1	Q13309	Q9H3U1	Q13309	0.993056	2.6581e-16	2.3656e-12
Q15596	Q7L8L6	Q15596	Q7L8L6	-0.965469	9.12141e-11	7.91644e-09
Q15596	Q9Y383	Q15596	Q9Y383	0.966984	6.40021e-11	6.14371e-09
Q15596	O15234	Q15596	O15234	0.961747	2.04461e-10	1.41991e-08
Q15596	Q9UI36	Q15596	Q9UI36	0.965079	9.96543e-11	8.43995e-09
Q15596	Q8NEU8-3	Q15596	Q8NEU8	0.988792	1.20882e-14	2.12376e-11
Q9Y6Q9	Q9HCJ3	Q9Y6Q9	Q9HCJ3	0.989075	9.86159e-15	1.89189e-11
Q9Y6Q9	O75943	Q9Y6Q9	O75943	0.952053	1.20788e-09	5.25633e-08
P52701	P12956	P52701	P12956	0.983196	3.03319e-13	1.59002e-10
P55036	P28074	P55036	P28074	0.97483	7.48595e-12	1.35842e-09
P55036	P62937	P55036	P62937	0.95579	6.38628e-10	3.27394e-08
P55036	P22392-2	P55036	P22392	0.968177	4.78675e-11	4.99818e-09
P55036	Q9Y312	P55036	Q9Y312	0.959131	3.442e-10	2.0786e-08
A1X283	Q9ULG1	A1X283	Q9ULG1	-0.966111	7.8652e-11	7.11783e-09
A1X283	Q16566	A1X283	Q16566	0.954381	8.17173e-10	3.93261e-08
Q9BQE4	Q9P032	Q9BQE4	Q9P032	0.95886	3.62557e-10	2.15875e-08
Q9BQE4	Q8TCJ2	Q9BQE4	Q8TCJ2	0.954719	7.70717e-10	3.76526e-08
Q9BQE4	Q8IZ21-2	Q9BQE4	Q8IZ21	-0.956662	5.45991e-10	2.91689e-08
Q9BQE4	P04843	Q9BQE4	P04843	0.978572	2.08953e-12	5.7125e-10
Q9BQE4	Q9UNK0	Q9BQE4	Q9UNK0	0.950326	1.59427e-09	6.46706e-08
O15357	Q3KQU3-4	O15357	Q3KQU3	0.971079	2.24798e-11	2.9257e-09
O15357	Q9BW92	O15357	Q9BW92	-0.955627	6.5735e-10	3.34508e-08
O15357	Q9Y508	O15357	Q9Y508	0.95704	5.09636e-10	2.77233e-08
O15357	O00471	O15357	O00471	0.950881	1.45971e-09	6.05359e-08
O15357	P60033	O15357	P60033	-0.967622	5.48674e-11	5.50782e-09
O15357	Q9NRP2	O15357	Q9NRP2	-0.956251	5.88092e-10	3.08063e-08
Q96P70	Q6NXR4	Q96P70	Q6NXR4	0.976672	4.09888e-12	8.998e-10
Q96P70	Q8NEC7	Q96P70	Q8NEC7	0.986354	5.79242e-14	5.55619e-11
Q96P70	Q7L1Q6-3	Q96P70	Q7L1Q6	0.958321	4.01697e-10	2.32677e-08
Q96P70	O00442-2	Q96P70	O00442	0.957244	4.90914e-10	2.69694e-08
Q96P70	P23526	Q96P70	P23526	0.951181	1.39131e-09	5.84054e-08
Q96P70	Q5VSL9	Q96P70	Q5VSL9	0.95921	3.38979e-10	2.05569e-08
Q96P70	O95347	Q96P70	O95347	0.958164	4.13768e-10	2.37719e-08
Q96P70	Q4V328	Q96P70	Q4V328	0.973925	9.90292e-12	1.64999e-09
Q96P70	Q99426	Q96P70	Q99426	0.958558	3.84025e-10	2.25169e-08
Q96P70	O94829	Q96P70	O94829	0.967935	5.08081e-11	5.21532e-09
Q96P70	Q969U7	Q96P70	Q969U7	0.950432	1.5677e-09	6.38568e-08
Q96P70	Q9BPY3	Q96P70	Q9BPY3	0.960553	2.60437e-10	1.69382e-08
Q96P70	Q6IA86-6	Q96P70	Q6IA86	0.976224	4.76546e-12	9.9593e-10
Q96P70	Q9Y2T2	Q96P70	Q9Y2T2	0.973263	1.20761e-11	1.89212e-09
Q96P70	Q9BSV6	Q96P70	Q9BSV6	0.955903	6.25863e-10	3.22592e-08
Q96P70	P53609	Q96P70	P53609	0.972755	1.40171e-11	2.0997e-09
Q96P70	Q99633	Q96P70	Q99633	0.956786	5.3385e-10	2.86899e-08
Q96P70	O43156	Q96P70	O43156	0.989469	7.35743e-15	1.58862e-11
P30260-2	Q96KG9	P30260	Q96KG9	0.985032	1.20879e-13	8.8309e-11
P30260-2	Q86U44	P30260	Q86U44	0.987176	3.53355e-14	4.0856e-11
P30260-2	P45985-2	P30260	P45985	0.950007	1.67647e-09	6.71425e-08
P30260-2	Q13627	P30260	Q13627	0.96461	1.10728e-10	9.10289e-09
P02786	P55210-3	P02786	P55210	-0.965289	9.50304e-11	8.15756e-09
P07954	O60524	P07954	O60524	-0.961336	2.22411e-10	1.50964e-08
P07954	Q9BV44	P07954	Q9BV44	-0.988064	1.99482e-14	2.88388e-11
P07954	P11586	P07954	P11586	-0.971397	2.05959e-11	2.75001e-09
P07954	Q96C12	P07954	Q96C12	-0.960356	2.70852e-10	1.74289e-08
P07954	O75496	P07954	O75496	-0.960132	2.83159e-10	1.80089e-08
P07954	Q07864	P07954	Q07864	-0.952162	1.18646e-09	5.18749e-08
P07954	P42695	P07954	P42695	-0.95419	8.44311e-10	4.02889e-08
P07954	Q9HCE5	P07954	Q9HCE5	-0.964304	1.18491e-10	9.55814e-09
P07954	O15498	P07954	O15498	-0.970523	2.61309e-11	3.2551e-09
P07954	P49642	P07954	P49642	-0.953017	1.02991e-09	4.6694e-08
P07954	Q8IVS2	P07954	Q8IVS2	0.954591	7.8805e-10	3.82831e-08
P07954	Q6P3W7	P07954	Q6P3W7	-0.955561	6.65068e-10	3.3736e-08
Q9Y490	Q9Y2A7-2	Q9Y490	Q9Y2A7	0.965865	8.32634e-11	7.41396e-09
Q9Y490	Q92879-4	Q9Y490	Q92879	-0.969051	3.84124e-11	4.27474e-09
Q9Y490	P68371	Q9Y490	P68371	0.973265	1.20672e-11	1.89111e-09
Q9Y490	Q00169	Q9Y490	Q00169	0.968455	4.46577e-11	4.76024e-09
Q9Y490	Q92890-1	Q9Y490	Q92890	0.95597	6.18467e-10	3.19741e-08
Q9Y490	Q8TEA1	Q9Y490	Q8TEA1	0.950071	1.65965e-09	6.66413e-08
Q9Y490	P14866	Q9Y490	P14866	-0.970234	2.82227e-11	3.43655e-09
Q9Y490	Q9UBU9	Q9Y490	Q9UBU9	-0.966075	7.93205e-11	7.16103e-09
Q9Y490	Q08170	Q9Y490	Q08170	-0.959052	3.49472e-10	2.10149e-08
Q9Y490	Q96MU7	Q9Y490	Q96MU7	-0.984855	1.32711e-13	9.38611e-11
Q9Y490	Q9UII2	Q9Y490	Q9UII2	-0.978719	1.97877e-12	5.51282e-10
Q9Y490	Q5TDH0	Q9Y490	Q5TDH0	0.975887	5.32914e-12	1.07393e-09
Q9Y490	Q9H9A6	Q9Y490	Q9H9A6	0.975713	5.64134e-12	1.11686e-09
Q9Y490	P49902	Q9Y490	P49902	0.96129	2.24482e-10	1.51961e-08
Q9Y4G6	O60287	Q9Y4G6	O60287	-0.970803	2.42314e-11	3.08708e-09
Q9Y4G6	Q99747	Q9Y4G6	Q99747	-0.962018	1.93309e-10	1.36321e-08
Q9Y4G6	O60315	Q9Y4G6	O60315	0.974622	7.9899e-12	1.42089e-09
Q9Y4G6	Q9Y4W2	Q9Y4G6	Q9Y4W2	-0.972421	1.54332e-11	2.24495e-09
Q9Y4G6	Q13042	Q9Y4G6	Q13042	0.964683	1.08923e-10	8.99737e-09
Q9Y4G6	O96007	Q9Y4G6	O96007	0.955054	7.27024e-10	3.60497e-08
Q9Y4G6	Q15758	Q9Y4G6	Q15758	-0.982475	4.2357e-13	1.98211e-10
Q9Y4G6	Q05932	Q9Y4G6	Q05932	-0.954877	7.49822e-10	3.68926e-08
P18621-3	P07814	P18621	P07814	0.960311	2.73286e-10	1.75428e-08
O94826	Q9BRJ2	O94826	Q9BRJ2	0.967317	5.90796e-11	5.80492e-09
O94826	Q9NR45	O94826	Q9NR45	-0.96758	5.54264e-11	5.54735e-09
O94826	Q03426	O94826	Q03426	-0.965536	8.98184e-11	7.82987e-09
O94826	Q9Y6M9	O94826	Q9Y6M9	0.979097	1.71627e-12	5.0082e-10
O94826	Q96KB5-2	O94826	Q96KB5	-0.959931	2.94616e-10	1.85408e-08
O94826	Q9BUZ4	O94826	Q9BUZ4	0.965002	1.01393e-10	8.54597e-09
O94826	Q15056	O94826	Q15056	-0.966427	7.30403e-11	6.75162e-09
O94826	Q10713	O94826	Q10713	0.960293	2.7429e-10	1.75896e-08
O94826	Q86X27	O94826	Q86X27	-0.951842	1.25013e-09	5.39241e-08
O94826	P49821	O94826	P49821	0.958566	3.83445e-10	2.24934e-08
O94826	Q9H0R3	O94826	Q9H0R3	0.959097	3.46472e-10	2.08832e-08
Q8N4T8	P52951	Q8N4T8	P52951	-0.961676	2.07437e-10	1.4348e-08
Q8N4T8	Q969X5	Q8N4T8	Q969X5	0.976215	4.78123e-12	9.98301e-10
P23381	P43243	P23381	P43243	-0.958228	4.08761e-10	2.35623e-08
P23381	P20839-6	P23381	P20839	0.98633	5.87476e-14	5.60229e-11
P23381	Q9ULC3	P23381	Q9ULC3	-0.983832	2.23175e-13	1.30884e-10
P35221-2	Q15057	P35221	Q15057	-0.970227	2.8274e-11	3.44121e-09
P35221-2	Q13464	P35221	Q13464	-0.952363	1.14788e-09	5.06043e-08
P35221-2	P23229	P35221	P23229	0.95259	1.10569e-09	4.92118e-08
P35221-2	Q9P2K5	P35221	Q9P2K5	0.963876	1.30189e-10	1.02335e-08
Q9BUP0	Q14195-2	Q9BUP0	Q14195	-0.962615	1.70604e-10	1.24489e-08
Q96T51	Q6PI48	Q96T51	Q6PI48	-0.954234	8.38024e-10	4.0063e-08
Q96T51	Q15417	Q96T51	Q15417	0.969611	3.32446e-11	3.85805e-09
Q96T51	P40692	Q96T51	P40692	0.98676	4.55456e-14	4.77429e-11
P51970	Q9P032	P51970	Q9P032	0.972885	1.34955e-11	2.04454e-09
P51970	Q8IZ21-2	P51970	Q8IZ21	-0.965194	9.70908e-11	8.28481e-09
P51970	O43678	P51970	O43678	0.95067	1.50964e-09	6.20794e-08
P51970	P04843	P51970	P04843	0.975862	5.37317e-12	1.07994e-09
P51970	Q8IZ73	P51970	Q8IZ73	-0.963237	1.49462e-10	1.13071e-08
P51970	Q9BXW7	P51970	Q9BXW7	0.985367	1.00956e-13	7.86899e-11
P51970	Q00688	P51970	Q00688	-0.974573	8.11357e-12	1.43625e-09
P51970	Q9P2R3-4	P51970	Q9P2R3	-0.957251	4.90291e-10	2.69435e-08
P51970	Q13614	P51970	Q13614	-0.958882	3.6105e-10	2.15201e-08
P51970	Q7Z422	P51970	Q7Z422	-0.978203	2.3928e-12	6.25288e-10
P51970	Q9UJ41-3	P51970	Q9UJ41	-0.976693	4.06982e-12	8.9554e-10
P51970	Q5TBB1	P51970	Q5TBB1	-0.974612	8.01355e-12	1.42387e-09
P51970	P21953	P51970	P21953	0.988294	1.70868e-14	2.62564e-11
P51970	Q9UNK0	P51970	Q9UNK0	0.976941	3.73957e-12	8.45455e-10
Q96NB2	O14521	Q96NB2	O14521	0.973448	1.14306e-11	1.82145e-09
Q96NB2	Q86VN1	Q96NB2	Q86VN1	-0.963898	1.29557e-10	1.01978e-08
Q96NB2	Q12907	Q96NB2	Q12907	0.951127	1.40344e-09	5.87821e-08
Q96NB2	P43307	Q96NB2	P43307	0.974607	8.0266e-12	1.4254e-09
Q96NB2	P45880	Q96NB2	P45880	0.966695	6.85576e-11	6.45197e-09
Q8TAE8	Q5T5Y3-3	Q8TAE8	Q5T5Y3	-0.963299	1.47498e-10	1.11995e-08
Q8TAE8	P10809	Q8TAE8	P10809	0.976349	4.57094e-12	9.68236e-10
Q8TAE8	Q12931	Q8TAE8	Q12931	0.951287	1.36774e-09	5.7665e-08
Q8TAE8	Q96EE3-1	Q8TAE8	Q96EE3	0.95945	3.23608e-10	1.98708e-08
Q8TAE8	P40926	Q8TAE8	P40926	0.971373	2.07336e-11	2.7629e-09
Q8TAE8	Q5HYK3	Q8TAE8	Q5HYK3	0.950498	1.55152e-09	6.33687e-08
Q8TAE8	Q5VW36	Q8TAE8	Q5VW36	-0.975838	5.41526e-12	1.08598e-09
Q8TAE8	Q9NYK5-2	Q8TAE8	Q9NYK5	0.986668	4.8145e-14	4.94494e-11
Q8TAE8	P82675	Q8TAE8	P82675	0.974254	8.95324e-12	1.53849e-09
Q8TAE8	Q9NXR7	Q8TAE8	Q9NXR7	-0.962598	1.71239e-10	1.24813e-08
Q6JQN1-5	O75475	Q6JQN1	O75475	0.96371	1.34979e-10	1.0506e-08
Q6JQN1-5	Q6NXE6	Q6JQN1	Q6NXE6	-0.984019	2.03452e-13	1.23441e-10
Q6JQN1-5	Q9BSJ8-2	Q6JQN1	Q9BSJ8	0.953573	9.37856e-10	4.35638e-08
Q6JQN1-5	O14929	Q6JQN1	O14929	-0.960934	2.41284e-10	1.60177e-08
Q6JQN1-5	P61289-2	Q6JQN1	P61289	-0.963165	1.51807e-10	1.14349e-08
P31948-2	Q6NXR4	P31948	Q6NXR4	0.987473	2.93221e-14	3.64193e-11
P31948-2	Q8NEC7	P31948	Q8NEC7	0.981263	7.20296e-13	2.80583e-10
P31948-2	O60346	P31948	O60346	0.972527	1.49717e-11	2.19808e-09
P31948-2	P09651	P31948	P09651	-0.957765	4.45826e-10	2.51116e-08
P31948-2	Q7L1Q6-3	P31948	Q7L1Q6	0.951183	1.39088e-09	5.83909e-08
P31948-2	P23526	P31948	P23526	0.959204	3.39406e-10	2.05753e-08
P31948-2	Q15555	P31948	Q15555	0.965379	9.31012e-11	8.03779e-09
P31948-2	O95347	P31948	O95347	0.967222	6.04496e-11	5.89938e-09
P31948-2	Q4V328	P31948	Q4V328	0.965453	9.1537e-11	7.93645e-09
P31948-2	Q99426	P31948	Q99426	0.981252	7.23674e-13	2.81346e-10
P31948-2	O94829	P31948	O94829	0.976344	4.57805e-12	9.69249e-10
P31948-2	Q12904-2	P31948	Q12904	0.968181	4.78176e-11	4.9945e-09
P31948-2	P30566	P31948	P30566	0.983632	2.46078e-13	1.39306e-10
P31948-2	Q969U7	P31948	Q969U7	0.980995	8.06251e-13	3.02607e-10
P31948-2	Q9Y237-2	P31948	Q9Y237	0.964281	1.19108e-10	9.59512e-09
P31948-2	Q99633	P31948	Q99633	0.981037	7.92433e-13	2.99002e-10
P31948-2	O43156	P31948	O43156	0.975158	6.74693e-12	1.26251e-09
P50502	P04406	P50502	P04406	0.957515	4.66987e-10	2.59883e-08
P50502	Q9NXG2	P50502	Q9NXG2	0.961186	2.29269e-10	1.54345e-08
P50502	P55201-2	P50502	P55201	-0.956535	5.58686e-10	2.96634e-08
P50502	P28331-2	P50502	P28331	-0.98006	1.18072e-12	3.89707e-10
P50502	Q8NFH5	P50502	Q8NFH5	-0.967973	5.03342e-11	5.18073e-09
P50502	A6NJ78	P50502	A6NJ78	-0.97202	1.73035e-11	2.43072e-09
P50502	O15144	P50502	O15144	0.950605	1.5255e-09	6.25692e-08
P50502	Q96JG6	P50502	Q96JG6	0.958721	3.72327e-10	2.20107e-08
P50502	Q92905	P50502	Q92905	0.965562	8.92812e-11	7.79532e-09
P50502	Q13405	P50502	Q13405	-0.955301	6.96279e-10	3.49036e-08
Q9Y4W6	Q92552-2	Q9Y4W6	Q92552	0.958556	3.84215e-10	2.25247e-08
Q9Y4W6	Q96AG4	Q9Y4W6	Q96AG4	0.957111	5.03079e-10	2.74603e-08
Q9Y4W6	Q6DD88	Q9Y4W6	Q6DD88	0.974363	8.65929e-12	1.5027e-09
Q9Y4W6	Q9H9J2	Q9Y4W6	Q9H9J2	0.953906	8.86312e-10	4.1764e-08
Q9Y4W6	Q8IXM3	Q9Y4W6	Q8IXM3	0.989995	4.8917e-15	1.23677e-11
Q9Y4W6	P21397	Q9Y4W6	P21397	0.974022	9.61414e-12	1.61656e-09
Q9Y4W6	Q9H467	Q9Y4W6	Q9H467	-0.960593	2.58385e-10	1.684e-08
Q9Y4W6	Q9Y6N1	Q9Y4W6	Q9Y6N1	0.979321	1.57557e-12	4.72758e-10
Q9Y4W6	Q06136	Q9Y4W6	Q06136	0.963127	1.53037e-10	1.15019e-08
P25440-2	P46060	P25440	P46060	0.959586	3.15185e-10	1.94857e-08
Q14498	Q5VYK3	Q14498	Q5VYK3	-0.972417	1.54514e-11	2.24689e-09
Q14498	Q15257	Q14498	Q15257	-0.958794	3.67189e-10	2.17861e-08
Q9NX63	Q9NZJ9-2	Q9NX63	Q9NZJ9	-0.953248	9.90684e-10	4.53707e-08
Q9NX63	P20618	Q9NX63	P20618	-0.962025	1.93041e-10	1.36185e-08
Q9NX63	Q9UJZ1	Q9NX63	Q9UJZ1	0.972669	1.43688e-11	2.13611e-09
Q9NX63	P28482	Q9NX63	P28482	-0.960502	2.63106e-10	1.70635e-08
Q9NX63	Q8IYQ7	Q9NX63	Q8IYQ7	0.956731	5.39265e-10	2.89024e-08
Q9NX63	P22059	Q9NX63	P22059	-0.957871	4.37107e-10	2.4747e-08
Q9NX63	P55809	Q9NX63	P55809	0.975764	5.54771e-12	1.10433e-09
Q9NX63	O95182	Q9NX63	O95182	0.976193	4.81576e-12	1.00304e-09
Q9NX63	Q5T160	Q9NX63	Q5T160	0.961141	2.31366e-10	1.55359e-08
Q9NX63	Q99798	Q9NX63	Q99798	0.97493	7.25247e-12	1.32841e-09
Q9NX63	Q8IVH4	Q9NX63	Q8IVH4	0.965105	9.90677e-11	8.40413e-09
P26641-2	Q9BYP7	P26641	Q9BYP7	0.969911	3.07381e-11	3.65018e-09
P26641-2	P18858	P26641	P18858	0.969318	3.58703e-11	4.07225e-09
P26641-2	P19784	P26641	P19784	0.96747	5.69283e-11	5.65369e-09
P26641-2	Q8TCG1	P26641	Q8TCG1	0.966078	7.92611e-11	7.15729e-09
P26641-2	Q04760	P26641	Q04760	0.96574	8.57074e-11	7.56792e-09
P26641-2	P78344	P26641	P78344	0.983542	2.57121e-13	1.43221e-10
P26641-2	Q9BRT9	P26641	Q9BRT9	0.977001	3.66301e-12	8.33474e-10
P26641-2	Q15386	P26641	Q15386	0.986372	5.73097e-14	5.52131e-11
P26641-2	P49917	P26641	P49917	0.951269	1.3718e-09	5.77967e-08
P26641-2	Q9NPF4	P26641	Q9NPF4	0.988173	1.8553e-14	2.75768e-11
P20810-6	Q5T5Y3-3	P20810	Q5T5Y3	0.958924	3.58175e-10	2.13956e-08
P20810-6	P10809	P20810	P10809	-0.956786	5.33823e-10	2.86893e-08
P20810-6	Q5VW36	P20810	Q5VW36	0.962215	1.85543e-10	1.32307e-08
P20810-6	Q9NYK5-2	P20810	Q9NYK5	-0.960559	2.60117e-10	1.69244e-08
P31350-2	P31153	P31350	P31153	0.984256	1.80682e-13	1.1408e-10
P31350-2	P40227	P31350	P40227	0.955991	6.16075e-10	3.18806e-08
P31350-2	Q9NT62	P31350	Q9NT62	0.950115	1.64812e-09	6.62944e-08
P31350-2	P20290	P31350	P20290	0.95238	1.14463e-09	5.04972e-08
P31350-2	Q13526	P31350	Q13526	0.983709	2.3704e-13	1.36097e-10
P31350-2	Q13144	P31350	Q13144	0.964272	1.19346e-10	9.60798e-09
P31350-2	Q7Z6M4	P31350	Q7Z6M4	-0.951459	1.33031e-09	5.64844e-08
Q16643-3	Q92626	Q16643	Q92626	0.976308	4.63407e-12	9.77246e-10
Q8TF74	Q92673	Q8TF74	Q92673	-0.97308	1.2744e-11	1.96542e-09
Q8TF74	Q92947	Q8TF74	Q92947	-0.957637	4.56537e-10	2.55584e-08
Q8TF74	Q14141	Q8TF74	Q14141	0.957163	4.98289e-10	2.72676e-08
Q8TF74	O43766	Q8TF74	O43766	-0.988977	1.05899e-14	1.97148e-11
Q8TF74	Q8WUM0	Q8TF74	Q8WUM0	-0.987788	2.39316e-14	3.21819e-11
Q8TF74	Q6PIW4	Q8TF74	Q6PIW4	0.956276	5.85422e-10	3.07007e-08
Q8TF74	O60716-3	Q8TF74	O60716	-0.967482	5.67696e-11	5.64268e-09
Q8TF74	P00387-3	Q8TF74	P00387	-0.961102	2.3321e-10	1.56248e-08
Q8TF74	Q92896-2	Q8TF74	Q92896	-0.968075	4.90857e-11	5.08779e-09
Q8TF74	P61019	Q8TF74	P61019	-0.958243	4.07601e-10	2.35169e-08
Q8TF74	Q96JB2	Q8TF74	Q96JB2	0.974746	7.68653e-12	1.38334e-09
Q92506	Q8NC51	Q92506	Q8NC51	-0.982215	4.76001e-13	2.13767e-10
Q92506	P53004	Q92506	P53004	-0.967604	5.51081e-11	5.52562e-09
O95801	Q9BYP7	O95801	Q9BYP7	0.960666	2.54628e-10	1.66598e-08
O95801	P78344	O95801	P78344	0.978285	2.32279e-12	6.13429e-10
O95801	P62701	O95801	P62701	0.950582	1.53106e-09	6.27379e-08
O95801	Q15386	O95801	Q15386	0.955509	6.71178e-10	3.39678e-08
O95801	Q9NPF4	O95801	Q9NPF4	0.964868	1.04506e-10	8.73302e-09
Q9H2M9	Q6YP21	Q9H2M9	Q6YP21	-0.96575	8.5518e-11	7.55675e-09
Q9H2M9	Q15831	Q9H2M9	Q15831	0.960027	2.89093e-10	1.82875e-08
Q9P1Y5-2	P04792	Q9P1Y5	P04792	0.959206	3.3926e-10	2.05688e-08
Q9UNS1	Q9H444	Q9UNS1	Q9H444	0.983728	2.34858e-13	1.35256e-10
Q9UNS1	Q8TEX9-2	Q9UNS1	Q8TEX9	0.977608	2.96295e-12	7.21299e-10
Q9UNS1	P07814	Q9UNS1	P07814	0.956415	5.70919e-10	3.01366e-08
Q9UNS1	O43592	Q9UNS1	O43592	0.977321	3.27712e-12	7.72459e-10
Q9UNS1	Q9UNM6-2	Q9UNS1	Q9UNM6	0.9742	9.10545e-12	1.55648e-09
Q9UNS1	Q14240-2	Q9UNS1	Q14240	0.957509	4.67558e-10	2.60123e-08
Q9UNS1	Q9BTE3	Q9UNS1	Q9BTE3	0.962316	1.81671e-10	1.30288e-08
Q9UNS1	Q8NDH3	Q9UNS1	Q8NDH3	0.957564	4.62786e-10	2.58155e-08
P08559-4	Q53H47	P08559	Q53H47	-0.95724	4.91335e-10	2.69865e-08
P08559-4	P46108	P08559	P46108	-0.951538	1.31336e-09	5.59446e-08
P08559-4	P28331-2	P08559	P28331	0.950649	1.5148e-09	6.22399e-08
P08559-4	Q8NFH5	P08559	Q8NFH5	0.984712	1.42999e-13	9.84101e-11
P08559-4	Q96SZ6	P08559	Q96SZ6	0.979362	1.55127e-12	4.67815e-10
P08559-4	A6NJ78	P08559	A6NJ78	0.984295	1.7719e-13	1.12747e-10
P08559-4	O15144	P08559	O15144	-0.964413	1.15684e-10	9.39446e-09
P08559-4	P49418	P08559	P49418	-0.954853	7.52998e-10	3.7013e-08
P08559-4	O15484	P08559	O15484	0.962498	1.74869e-10	1.26721e-08
P08559-4	Q9ULJ6	P08559	Q9ULJ6	-0.960151	2.82119e-10	1.79618e-08
P08559-4	Q92974	P08559	Q92974	-0.985881	7.59777e-14	6.58412e-11
P08559-4	Q96JG6	P08559	Q96JG6	-0.98356	2.54868e-13	1.42407e-10
Q99733-2	Q01082	Q99733	Q01082	-0.954384	8.1664e-10	3.93065e-08
Q99733-2	P13716-2	Q99733	P13716	0.977249	3.36118e-12	7.8624e-10
Q99733-2	P19174-2	Q99733	P19174	0.980187	1.12197e-12	3.76881e-10
Q99733-2	P45974	Q99733	P45974	0.951223	1.38186e-09	5.81049e-08
Q99733-2	Q6GYQ0-6	Q99733	Q6GYQ0	0.966638	6.95041e-11	6.51613e-09
Q99733-2	Q5JPI9	Q99733	Q5JPI9	0.953982	8.74932e-10	4.13671e-08
P55209	Q9H444	P55209	Q9H444	0.962828	1.63092e-10	1.20454e-08
P55209	Q8TEX9-2	P55209	Q8TEX9	0.960298	2.7399e-10	1.75756e-08
P55209	Q9UNM6-2	P55209	Q9UNM6	0.955806	6.36736e-10	3.26691e-08
P55209	Q14240-2	P55209	Q14240	0.954914	7.45106e-10	3.67164e-08
P55209	Q9BTE3	P55209	Q9BTE3	0.957325	4.83709e-10	2.66728e-08
P55209	Q8NDH3	P55209	Q8NDH3	0.973534	1.11408e-11	1.7892e-09
Q8N1S5	Q9BUF5	Q8N1S5	Q9BUF5	-0.955926	6.23253e-10	3.21553e-08
Q8N1S5	P00491	Q8N1S5	P00491	-0.955956	6.20001e-10	3.20323e-08
Q8N1S5	O00468	Q8N1S5	O00468	0.979979	1.21901e-12	3.98115e-10
Q8N1S5	Q9Y295	Q8N1S5	Q9Y295	-0.959949	2.93568e-10	1.84924e-08
P29966	Q96AY4	P29966	Q96AY4	0.978408	2.21976e-12	5.94684e-10
Q92618	Q13330-3	Q92618	Q13330	0.962087	1.90549e-10	1.34895e-08
Q92618	Q9BRT6	Q92618	Q9BRT6	-0.955937	6.22141e-10	3.21139e-08
P42858	Q9NZJ9-2	P42858	Q9NZJ9	0.966335	7.4644e-11	6.85444e-09
P42858	P30837	P42858	P30837	-0.967323	5.89997e-11	5.79968e-09
P42858	P20618	P42858	P20618	0.968223	4.73152e-11	4.95707e-09
P42858	O14744	P42858	O14744	0.967732	5.34056e-11	5.40277e-09
P42858	Q9UJZ1	P42858	Q9UJZ1	-0.985139	1.14162e-13	8.51527e-11
P42858	P28482	P42858	P28482	0.974918	7.28134e-12	1.33209e-09
P42858	Q7Z6M1	P42858	Q7Z6M1	0.960796	2.48077e-10	1.6345e-08
P42858	O95182	P42858	O95182	-0.982003	5.23068e-13	2.27608e-10
P42858	Q5T160	P42858	Q5T160	-0.967021	6.34342e-11	6.10499e-09
P42858	Q99798	P42858	Q99798	-0.956762	5.3622e-10	2.8782e-08
P42858	Q13608	P42858	Q13608	-0.965447	9.16749e-11	7.94538e-09
Q9Y678	Q13432	Q9Y678	Q13432	0.965221	9.65043e-11	8.24949e-09
Q9Y678	P24928	Q9Y678	P24928	-0.961017	2.37252e-10	1.58232e-08
Q9Y678	P60842	Q9Y678	P60842	0.967171	6.11923e-11	5.95156e-09
Q9Y678	Q13643	Q9Y678	Q13643	0.963151	1.52251e-10	1.1459e-08
Q9Y678	Q9H8M7	Q9Y678	Q9H8M7	0.951659	1.28793e-09	5.5137e-08
Q9Y678	Q5T447	Q9Y678	Q5T447	0.983516	2.60255e-13	1.44365e-10
Q9Y678	Q6IPR3	Q9Y678	Q6IPR3	0.952019	1.21454e-09	5.27799e-08
P13995	Q96BK5	P13995	Q96BK5	0.970601	2.5587e-11	3.20675e-09
P13995	Q04206	P13995	Q04206	-0.984948	1.26413e-13	9.10238e-11
P13995	Q13099-1	P13995	Q13099	-0.962803	1.63952e-10	1.20936e-08
P13995	Q96S97	P13995	Q96S97	0.956428	5.69651e-10	3.00861e-08
P55060	Q9H444	P55060	Q9H444	0.96071	2.52379e-10	1.65522e-08
P55060	Q8TEX9-2	P55060	Q8TEX9	0.981259	7.21643e-13	2.80852e-10
P55060	P07814	P55060	P07814	0.952055	1.20738e-09	5.25476e-08
P55060	O43592	P55060	O43592	0.973122	1.25875e-11	1.94837e-09
P55060	Q9UNM6-2	P55060	Q9UNM6	0.983375	2.78604e-13	1.5069e-10
P55060	O60841	P55060	O60841	0.953756	9.09343e-10	4.2568e-08
P55060	Q14240-2	P55060	Q14240	0.977157	3.47064e-12	8.03529e-10
P55060	Q9BTE3	P55060	Q9BTE3	0.979477	1.48368e-12	4.54099e-10
P55060	P31150	P55060	P31150	0.953522	9.46123e-10	4.38528e-08
P55060	Q96KP1	P55060	Q96KP1	0.971316	2.10602e-11	2.79417e-09
P55060	Q8NDH3	P55060	Q8NDH3	0.981943	5.36975e-13	2.3153e-10
Q9NZJ9-2	P42704	Q9NZJ9	P42704	-0.96056	2.60102e-10	1.69236e-08
Q9NZJ9-2	P68036-3	Q9NZJ9	P68036	0.969397	3.51398e-11	4.01259e-09
Q9NZJ9-2	O95163	Q9NZJ9	O95163	0.976136	4.9084e-12	1.01651e-09
Q9NZJ9-2	Q13315	Q9NZJ9	Q13315	0.981339	6.9754e-13	2.74745e-10
Q9NZJ9-2	P05186	Q9NZJ9	P05186	-0.951982	1.22191e-09	5.30175e-08
Q9NZJ9-2	O75787	Q9NZJ9	O75787	-0.974416	8.51796e-12	1.48507e-09
Q9NZJ9-2	O75616	Q9NZJ9	O75616	-0.961122	2.32266e-10	1.55794e-08
Q9NZJ9-2	Q9UI14	Q9NZJ9	Q9UI14	-0.956912	5.21744e-10	2.82105e-08
Q9NZJ9-2	P35914	Q9NZJ9	P35914	-0.972332	1.58315e-11	2.28493e-09
Q9NZJ9-2	Q99598	Q9NZJ9	Q99598	0.98378	2.2893e-13	1.3309e-10
Q9NZJ9-2	Q9Y5U2	Q9NZJ9	Q9Y5U2	0.965917	8.2276e-11	7.35088e-09
O95989	Q9NVN3-1	O95989	Q9NVN3	0.967513	5.63349e-11	5.61222e-09
O95989	Q6PFW1	O95989	Q6PFW1	0.953827	8.98439e-10	4.21829e-08
O95989	Q9HB07	O95989	Q9HB07	0.966993	6.3863e-11	6.13381e-09
O95989	P16333	O95989	P16333	0.983834	2.2298e-13	1.30805e-10
O95989	Q969X6	O95989	Q969X6	-0.951118	1.40549e-09	5.88474e-08
O95989	O95363	O95989	O95363	-0.95371	9.16348e-10	4.2813e-08
O95989	Q9Y547	O95989	Q9Y547	0.975476	6.09274e-12	1.17724e-09
Q9HC38-2	O95747	Q9HC38	O95747	0.977227	3.38714e-12	7.9037e-10
Q9HC38-2	P46821	Q9HC38	P46821	0.955019	7.31485e-10	3.6213e-08
Q9HC38-2	Q9NP80	Q9HC38	Q9NP80	-0.959337	3.30756e-10	2.01886e-08
Q9HC38-2	P82930	Q9HC38	P82930	-0.962674	1.68501e-10	1.23364e-08
Q9HC38-2	Q9BVA0	Q9HC38	Q9BVA0	0.973742	1.04667e-11	1.71403e-09
Q9HC38-2	P45954	Q9HC38	P45954	-0.958776	3.68454e-10	2.18395e-08
Q9HC38-2	Q96EP5	Q9HC38	Q96EP5	-0.974838	7.46712e-12	1.35601e-09
Q9HC38-2	Q8NBF2	Q9HC38	Q8NBF2	0.959768	3.04142e-10	1.89818e-08
Q9HC38-2	Q12972	Q9HC38	Q12972	0.955595	6.6107e-10	3.35888e-08
Q9HC38-2	Q96BQ5	Q9HC38	Q96BQ5	-0.966613	6.9917e-11	6.54504e-09
P08237-3	O14734	P08237	O14734	-0.980569	9.61386e-13	3.40196e-10
P08237-3	O75140	P08237	O75140	0.954695	7.73969e-10	3.77707e-08
P17858-2	P11802	P17858	P11802	0.953829	8.98095e-10	4.21724e-08
P17858-2	Q13045	P17858	Q13045	0.965103	9.91265e-11	8.40803e-09
P17858-2	Q8N1G2	P17858	Q8N1G2	0.95059	1.52899e-09	6.26743e-08
P17858-2	O60832	P17858	O60832	-0.974843	7.45482e-12	1.35457e-09
P17858-2	P10155	P17858	P10155	0.970144	2.89048e-11	3.4954e-09
P17858-2	Q9NP81	P17858	Q9NP81	-0.958105	4.18341e-10	2.39637e-08
P17858-2	Q7Z3B4	P17858	Q7Z3B4	-0.97638	4.52365e-12	9.61513e-10
P17858-2	Q9UJW0-3	P17858	Q9UJW0	0.967357	5.85085e-11	5.76475e-09
P17858-2	Q8TD19	P17858	Q8TD19	0.979378	1.54154e-12	4.65788e-10
P17858-2	P45985-2	P17858	P45985	0.974772	7.62278e-12	1.37539e-09
P17858-2	P10515	P17858	P10515	-0.956847	5.27957e-10	2.84558e-08
P17858-2	Q8IW35	P17858	Q8IW35	0.971421	2.04581e-11	2.73719e-09
P17858-2	Q8WUA7	P17858	Q8WUA7	0.964902	1.03702e-10	8.68456e-09
P17858-2	Q8N0V3	P17858	Q8N0V3	-0.964607	1.108e-10	9.10703e-09
P17858-2	A8MTT3	P17858	A8MTT3	-0.973303	1.19345e-11	1.87658e-09
Q53H12	O75923-13	Q53H12	O75923	0.968192	4.76781e-11	4.98384e-09
Q53H12	Q6ZXV5	Q53H12	Q6ZXV5	0.952293	1.16109e-09	5.10416e-08
Q53H12	Q15555	Q53H12	Q15555	-0.952231	1.17306e-09	5.14314e-08
Q53H12	Q9UBV7	Q53H12	Q9UBV7	0.959572	3.16015e-10	1.95225e-08
Q53H12	O00217	Q53H12	O00217	0.954516	7.98283e-10	3.86522e-08
Q53H12	P51798	Q53H12	P51798	0.977272	3.33397e-12	7.81892e-10
Q05086	P54619-3	Q05086	P54619	0.963886	1.29889e-10	1.02166e-08
Q05086	Q9Y315	Q05086	Q9Y315	0.957782	4.44362e-10	2.50487e-08
Q05086	Q8TBC4	Q05086	Q8TBC4	0.977484	3.09568e-12	7.42557e-10
Q05086	Q9Y5B0	Q05086	Q9Y5B0	0.983781	2.28848e-13	1.3307e-10
Q05086	Q9Y450	Q05086	Q9Y450	0.965741	8.56871e-11	7.56666e-09
Q05086	Q86WR0	Q05086	Q86WR0	0.955331	6.92646e-10	3.47685e-08
Q05086	Q9Y508	Q05086	Q9Y508	0.984289	1.77688e-13	1.12921e-10
Q05086	P13693	Q05086	P13693	0.959955	2.93175e-10	1.84739e-08
Q05086	Q13347	Q05086	Q13347	0.981198	7.4041e-13	2.85636e-10
Q05086	O00471	Q05086	O00471	0.978726	1.9737e-12	5.50292e-10
Q05086	Q9UP83-2	Q05086	Q9UP83	0.961663	2.07992e-10	1.43749e-08
Q05086	P60033	Q05086	P60033	-0.976845	3.86407e-12	8.64586e-10
Q05086	Q9NRP2	Q05086	Q9NRP2	-0.959965	2.92621e-10	1.84486e-08
Q92616	Q86VP6	Q92616	Q86VP6	0.972897	1.34498e-11	2.0398e-09
Q92616	P29144	Q92616	P29144	0.982641	3.92651e-13	1.88511e-10
Q92616	O14617-5	Q92616	O14617	0.967072	6.26778e-11	6.05305e-09
Q92616	Q9BWH6	Q92616	Q9BWH6	0.951708	1.27762e-09	5.48077e-08
Q92616	Q9HB07	Q92616	Q9HB07	0.954515	7.98486e-10	3.86595e-08
Q92616	Q9Y371-2	Q92616	Q9Y371	0.957369	4.79755e-10	2.65115e-08
Q92616	Q9Y5P4-3	Q92616	Q9Y5P4	0.97125	2.14489e-11	2.82991e-09
Q92616	P48556	Q92616	P48556	0.971004	2.29442e-11	2.96948e-09
Q92616	Q9BZE2	Q92616	Q9BZE2	0.950623	1.52101e-09	6.24356e-08
Q9UNF0	P04075-2	Q9UNF0	P04075	0.983584	2.51893e-13	1.41308e-10
Q9UNF0	Q8IZ73	Q9UNF0	Q8IZ73	0.997128	2.30892e-19	6.85573e-14
Q9UNF0	Q9BXW7	Q9UNF0	Q9BXW7	-0.958728	3.71838e-10	2.19887e-08
Q9UNF0	Q96IJ6-2	Q9UNF0	Q96IJ6	0.971193	2.17838e-11	2.8619e-09
Q9UNF0	Q8IWD4	Q9UNF0	Q8IWD4	0.959417	3.25678e-10	1.99623e-08
Q9UNF0	Q8IYI6	Q9UNF0	Q8IYI6	0.957711	4.50323e-10	2.53003e-08
Q9UNF0	Q99714	Q9UNF0	Q99714	-0.96822	4.73533e-11	4.95972e-09
Q9UNF0	Q7Z422	Q9UNF0	Q7Z422	0.955698	6.49066e-10	3.31376e-08
Q9UNF0	Q9UJ41-3	Q9UNF0	Q9UJ41	0.955391	6.85347e-10	3.44968e-08
Q9UNF0	Q5TBB1	Q9UNF0	Q5TBB1	0.959855	2.99019e-10	1.87446e-08
Q9UNF0	P21953	Q9UNF0	P21953	-0.980074	1.17416e-12	3.88188e-10
Q9UNF0	Q9UNK0	Q9UNF0	Q9UNK0	-0.97351	1.12201e-11	1.7982e-09
Q9UNF0	Q9HD15	Q9UNF0	Q9HD15	0.951405	1.34188e-09	5.68538e-08
P43304	Q9NQZ6	P43304	Q9NQZ6	-0.964977	1.01984e-10	8.58104e-09
P43304	P40692	P43304	P40692	-0.963778	1.32993e-10	1.0393e-08
P43304	Q9UEU0	P43304	Q9UEU0	0.978584	2.08052e-12	5.69565e-10
P43304	O00170	P43304	O00170	-0.951837	1.25114e-09	5.39555e-08
P43304	O00189	P43304	O00189	-0.950175	1.63274e-09	6.583e-08
P43304	Q96RT8	P43304	Q96RT8	-0.954709	7.72115e-10	3.77025e-08
Q9NXH9	P07814	Q9NXH9	P07814	0.954569	7.91059e-10	3.83921e-08
Q9NXH9	O43592	Q9NXH9	O43592	0.966653	6.92479e-11	6.49849e-09
Q9NXH9	Q9UL63	Q9NXH9	Q9UL63	0.986482	5.37475e-14	5.29969e-11
P15336	Q96EY8	P15336	Q96EY8	0.968295	4.64824e-11	4.89522e-09
Q5TCQ9-1	Q14684	Q5TCQ9	Q14684	-0.95824	4.0786e-10	2.35267e-08
P09493-3	Q16566	P09493	Q16566	0.956647	5.47487e-10	2.92272e-08
P07951-2	Q96GG9	P07951	Q96GG9	0.972664	1.43889e-11	2.13833e-09
P07951-2	Q96SZ5	P07951	Q96SZ5	0.965559	8.93436e-11	7.79949e-09
P67936	O14907	P67936	O14907	0.959919	2.95288e-10	1.85715e-08
Q96JM2-3	Q9UIW2	Q96JM2	Q9UIW2	0.950432	1.5678e-09	6.38599e-08
Q7Z3D6-2	Q6GYQ0-6	Q7Z3D6	Q6GYQ0	-0.959605	3.13972e-10	1.94306e-08
Q7Z3D6-2	Q5JPI9	Q7Z3D6	Q5JPI9	-0.969197	3.70015e-11	4.16405e-09
Q9NQX3-2	P11802	Q9NQX3	P11802	0.958121	4.17088e-10	2.39108e-08
Q9NQX3-2	Q13045	Q9NQX3	Q13045	0.95977	3.04017e-10	1.89759e-08
Q9NQX3-2	Q8N1G2	Q9NQX3	Q8N1G2	0.950899	1.45556e-09	6.04092e-08
Q9NQX3-2	O60832	Q9NQX3	O60832	-0.972344	1.57765e-11	2.27932e-09
Q9NQX3-2	P10155	Q9NQX3	P10155	0.969684	3.26229e-11	3.80673e-09
Q9NQX3-2	O75390	Q9NQX3	O75390	-0.950621	1.52154e-09	6.24511e-08
Q9NQX3-2	Q9NP81	Q9NQX3	Q9NP81	-0.96528	9.52125e-11	8.16882e-09
Q9NQX3-2	Q7Z3B4	Q9NQX3	Q7Z3B4	-0.973885	1.00224e-11	1.66374e-09
Q9NQX3-2	Q9UJW0-3	Q9NQX3	Q9UJW0	0.966366	7.40896e-11	6.81994e-09
Q9NQX3-2	Q8TD19	Q9NQX3	Q8TD19	0.981669	6.05244e-13	2.50294e-10
Q9NQX3-2	P45985-2	Q9NQX3	P45985	0.972566	1.48036e-11	2.18138e-09
Q9NQX3-2	P10515	Q9NQX3	P10515	-0.964549	1.12242e-10	9.19196e-09
Q9NQX3-2	Q8IW35	Q9NQX3	Q8IW35	0.977408	3.17918e-12	7.56213e-10
Q9NQX3-2	Q8WUA7	Q9NQX3	Q8WUA7	0.957629	4.57249e-10	2.55865e-08
Q9NQX3-2	Q8N0V3	Q9NQX3	Q8N0V3	-0.965477	9.10401e-11	7.90536e-09
Q9NQX3-2	A8MTT3	Q9NQX3	A8MTT3	-0.970263	2.80095e-11	3.41824e-09
Q96T58	Q96JB3	Q96T58	Q96JB3	0.964715	1.08163e-10	8.95312e-09
Q86VP6	P54619-3	Q86VP6	P54619	0.97954	1.44792e-12	4.46621e-10
Q86VP6	Q9Y315	Q86VP6	Q9Y315	0.954686	7.75156e-10	3.78138e-08
Q86VP6	Q8TBC4	Q86VP6	Q8TBC4	0.957609	4.58896e-10	2.56547e-08
Q86VP6	Q9Y5B0	Q86VP6	Q9Y5B0	0.973774	1.03637e-11	1.70253e-09
Q86VP6	Q9Y450	Q86VP6	Q9Y450	0.959391	3.273e-10	2.00344e-08
Q86VP6	Q86WR0	Q86VP6	Q86WR0	0.981309	7.06375e-13	2.77072e-10
Q86VP6	Q9Y508	Q86VP6	Q9Y508	0.975258	6.53498e-12	1.23518e-09
Q86VP6	P13693	Q86VP6	P13693	0.976067	5.02086e-12	1.03189e-09
Q86VP6	Q13347	Q86VP6	Q13347	0.98362	2.47579e-13	1.39869e-10
Q86VP6	O00471	Q86VP6	O00471	0.982572	4.05239e-13	1.92576e-10
Q86VP6	Q9UP83-2	Q86VP6	Q9UP83	0.976568	4.24647e-12	9.20939e-10
Q86VP6	P14678-3	Q86VP6	P14678	-0.951739	1.27134e-09	5.46038e-08
Q86VP6	Q9NRP2	Q86VP6	Q9NRP2	-0.9645	1.13473e-10	9.26306e-09
O75155	Q13188-2	O75155	Q13188	0.961217	2.27836e-10	1.53629e-08
O75155	Q9Y4R8	O75155	Q9Y4R8	0.965455	9.14876e-11	7.93322e-09
O75155	Q9UPW5	O75155	Q9UPW5	0.973583	1.0977e-11	1.77072e-09
P98194-7	P20020-1	P98194	P20020	0.9626	1.71163e-10	1.24775e-08
P98194-7	Q9Y639	P98194	Q9Y639	0.990162	4.27973e-15	1.14248e-11
P98194-7	P42684	P98194	P42684	-0.958683	3.75024e-10	2.21306e-08
P98194-7	Q9Y6M9	P98194	Q9Y6M9	0.953446	9.58285e-10	4.42652e-08
P98194-7	A3KMH1	P98194	A3KMH1	0.956874	5.25358e-10	2.83527e-08
P98194-7	P27694	P98194	P27694	-0.95145	1.33236e-09	5.65493e-08
P98194-7	Q9UNI6	P98194	Q9UNI6	-0.972829	1.37165e-11	2.06799e-09
P98194-7	P49821	P98194	P49821	0.954285	8.30662e-10	3.98059e-08
P98194-7	P49356	P98194	P49356	-0.956001	6.1497e-10	3.18391e-08
P98194-7	O15235	P98194	O15235	0.952859	1.05735e-09	4.7601e-08
Q12888-2	Q5KU26	Q12888	Q5KU26	0.958525	3.86438e-10	2.26175e-08
Q92673	P62487	Q92673	P62487	0.960296	2.74111e-10	1.75817e-08
Q92673	Q9H845	Q92673	Q9H845	0.963761	1.3347e-10	1.04202e-08
Q92673	Q6P1L5	Q92673	Q6P1L5	-0.978006	2.57031e-12	6.5605e-10
Q92673	Q8WTS6	Q92673	Q8WTS6	-0.967344	5.87005e-11	5.77876e-09
O94973-2	P23284	O94973	P23284	-0.950647	1.51521e-09	6.2252e-08
P30038	P35232	P30038	P35232	0.965684	8.68265e-11	7.63817e-09
P30038	Q9H2U2-2	P30038	Q9H2U2	0.95914	3.43616e-10	2.07599e-08
P30038	Q12931	P30038	Q12931	0.969361	3.54669e-11	4.03882e-09
P30038	Q15019-2	P30038	Q15019	-0.955452	6.77974e-10	3.42205e-08
P30038	Q9UGL1	P30038	Q9UGL1	0.959689	3.08917e-10	1.92028e-08
P30038	Q7Z3U7	P30038	Q7Z3U7	-0.979535	1.45103e-12	4.4731e-10
P30038	Q9H299	P30038	Q9H299	-0.950651	1.51427e-09	6.22235e-08
P30038	P04049-2	P30038	P04049	-0.96823	4.72325e-11	4.95115e-09
P30038	Q5VW36	P30038	Q5VW36	-0.986644	4.88219e-14	4.98884e-11
P30038	P61081	P30038	P61081	-0.96757	5.55677e-11	5.55774e-09
P30038	Q9H6Z4-2	P30038	Q9H6Z4	-0.975058	6.96494e-12	1.29053e-09
P30038	Q9NXR7	P30038	Q9NXR7	-0.960663	2.54756e-10	1.66654e-08
P30038	P41567	P30038	P41567	-0.956128	6.01172e-10	3.1312e-08
P30038	Q9NX20	P30038	Q9NX20	0.951744	1.27031e-09	5.45714e-08
P30038	Q6IA17	P30038	Q6IA17	0.957746	4.47408e-10	2.51787e-08
P16989-2	P17600	P16989	P17600	0.984198	1.86079e-13	1.16318e-10
Q08357	Q13596-3	Q08357	Q13596	-0.965163	9.77816e-11	8.32751e-09
Q08357	P50548	Q08357	P50548	-0.968839	4.05393e-11	4.44184e-09
Q08357	O75368	Q08357	O75368	-0.966172	7.75323e-11	7.04408e-09
Q08357	O14531	Q08357	O14531	-0.954507	7.9961e-10	3.86996e-08
Q08357	O75436	Q08357	O75436	-0.953483	9.52367e-10	4.40633e-08
Q6VMQ6-4	Q86Y82	Q6VMQ6	Q86Y82	-0.965707	8.63546e-11	7.60921e-09
Q6VMQ6-4	O95073	Q6VMQ6	O95073	-0.963304	1.47328e-10	1.11905e-08
P27708	O60282	P27708	O60282	0.961867	1.99445e-10	1.39451e-08
P27708	Q15437	P27708	Q15437	0.957887	4.35745e-10	2.46882e-08
P80723	Q6ZW49	P80723	Q6ZW49	-0.957678	4.53089e-10	2.54146e-08
P24941	Q6PJG6	P24941	Q6PJG6	0.961003	2.37938e-10	1.58565e-08
P24941	Q8TCS8	P24941	Q8TCS8	-0.981448	6.65747e-13	2.66513e-10
P24941	P82932	P24941	P82932	-0.951416	1.33955e-09	5.67772e-08
P24941	Q93050-3	P24941	Q93050	-0.962435	1.77198e-10	1.2796e-08
P24941	Q14137	P24941	Q14137	-0.955685	6.50561e-10	3.3194e-08
P24941	Q9BQP7	P24941	Q9BQP7	-0.983722	2.35556e-13	1.35523e-10
P07947	Q8TEX9-2	P07947	Q8TEX9	-0.97735	3.24421e-12	7.67199e-10
P07947	P07814	P07947	P07814	-0.957309	4.8507e-10	2.67293e-08
P07947	O43592	P07947	O43592	-0.964235	1.20305e-10	9.66301e-09
P07947	Q9UNM6-2	P07947	Q9UNM6	-0.983799	2.26787e-13	1.32274e-10
P07947	O60841	P07947	O60841	-0.970251	2.80981e-11	3.42552e-09
P07947	Q14240-2	P07947	Q14240	-0.975905	5.29626e-12	1.06953e-09
P07947	O00303	P07947	O00303	-0.961396	2.19696e-10	1.49619e-08
P07947	Q9BTE3	P07947	Q9BTE3	-0.97844	2.19422e-12	5.90156e-10
P07947	Q2NL82	P07947	Q2NL82	-0.951005	1.43119e-09	5.96563e-08
P07947	P31150	P07947	P31150	-0.954175	8.46586e-10	4.03693e-08
P07947	P0DPI2	P07947	P0DPI2	0.956121	6.01973e-10	3.1342e-08
P07947	Q96KP1	P07947	Q96KP1	-0.962711	1.67186e-10	1.22682e-08
P07947	Q8NDH3	P07947	Q8NDH3	-0.970152	2.88424e-11	3.48994e-09
P12931-2	Q15398	P12931	Q15398	-0.958611	3.80203e-10	2.23534e-08
P50750-2	P27816	P50750	P27816	0.955248	7.02791e-10	3.51503e-08
Q00534	Q9BT23	Q00534	Q9BT23	0.963474	1.42059e-10	1.0901e-08
Q00534	Q8IYQ7	Q00534	Q8IYQ7	-0.953388	9.67656e-10	4.4583e-08
Q00534	Q96DU7	Q00534	Q96DU7	0.953966	8.77366e-10	4.14524e-08
P06493	Q9H299	P06493	Q9H299	0.959172	3.41514e-10	2.06676e-08
P06493	P04049-2	P06493	P04049	0.961981	1.948e-10	1.3708e-08
P06493	P25789	P06493	P25789	0.964162	1.22258e-10	9.7773e-09
P06493	P29401-2	P06493	P29401	0.957627	4.57415e-10	2.55935e-08
P06493	Q9GZZ1	P06493	Q9GZZ1	0.96784	5.20139e-11	5.30215e-09
P06493	Q8IWL3	P06493	Q8IWL3	-0.971887	1.79649e-11	2.49621e-09
Q13188-2	O75152	Q13188	O75152	-0.959048	3.49762e-10	2.10265e-08
Q13043	Q96I59	Q13043	Q96I59	-0.956528	5.59444e-10	2.96912e-08
Q13043	Q15031	Q13043	Q15031	-0.965985	8.0986e-11	7.267e-09
P11802	P48728	P11802	P48728	-0.951586	1.3033e-09	5.563e-08
P11802	O75351	P11802	O75351	0.967676	5.41475e-11	5.45563e-09
P11802	Q9H0C8	P11802	Q9H0C8	0.955791	6.38527e-10	3.2735e-08
P11802	Q9NWT6	P11802	Q9NWT6	0.951502	1.32113e-09	5.61919e-08
P11802	Q6P0N0	P11802	Q6P0N0	-0.952264	1.16675e-09	5.1227e-08
P11802	Q8N1B4	P11802	Q8N1B4	0.978446	2.18934e-12	5.89272e-10
P11802	Q9H7H0-3	P11802	Q9H7H0	-0.952362	1.1481e-09	5.06112e-08
P11802	Q93100	P11802	Q93100	0.986962	4.02969e-14	4.4345e-11
P07948	Q04727-3	P07948	Q04727	-0.976739	4.00649e-12	8.85913e-10
Q00535	P15104	Q00535	P15104	0.959146	3.43202e-10	2.07421e-08
Q00535	Q9BT17	Q00535	Q9BT17	-0.97228	1.60692e-11	2.30928e-09
P41240	Q9NVD7	P41240	Q9NVD7	0.964767	1.06908e-10	8.87736e-09
P41240	P54278	P41240	P54278	0.961548	2.12966e-10	1.4625e-08
P55884-2	P61981	P55884	P61981	0.962834	1.62893e-10	1.20352e-08
P55884-2	P49368	P55884	P49368	0.965939	8.18592e-11	7.32409e-09
P55884-2	O43290	P55884	O43290	-0.974019	9.62301e-12	1.6175e-09
P55884-2	P50990	P55884	P50990	0.978329	2.28539e-12	6.06741e-10
P55884-2	Q6NXE6	P55884	Q6NXE6	0.967176	6.11317e-11	5.9472e-09
P55884-2	P49366	P55884	P49366	0.952591	1.10546e-09	4.92048e-08
P55884-2	O75821	P55884	O75821	0.960687	2.53567e-10	1.66091e-08
P55884-2	Q86WA6	P55884	Q86WA6	-0.989522	7.06744e-15	1.54939e-11
P55884-2	P61289-2	P55884	P61289	0.992224	6.55642e-16	3.86191e-12
P25391	P18433	P25391	P18433	0.951522	1.31695e-09	5.60581e-08
O00512	Q53H47	O00512	Q53H47	0.968436	4.48744e-11	4.77606e-09
O00512	P46108	O00512	P46108	0.985325	1.03278e-13	7.97042e-11
O00512	Q8NFH5	O00512	Q8NFH5	-0.974458	8.40906e-12	1.472e-09
O00512	O15144	O00512	O15144	0.986373	5.72965e-14	5.52124e-11
O00512	Q9ULJ6	O00512	Q9ULJ6	0.985294	1.05057e-13	8.05726e-11
O00512	Q92974	O00512	Q92974	0.951843	1.24987e-09	5.39149e-08
O00512	Q96JG6	O00512	Q96JG6	0.959795	3.0256e-10	1.89093e-08
Q08211	Q15910-2	Q08211	Q15910	0.960314	2.73132e-10	1.75352e-08
Q9UKS6	Q9H9Z2	Q9UKS6	Q9H9Z2	0.987977	2.11442e-14	2.98231e-11
Q9Y2A7-2	Q6NXR4	Q9Y2A7	Q6NXR4	0.968955	3.93578e-11	4.34938e-09
Q9Y2A7-2	Q8NEC7	Q9Y2A7	Q8NEC7	0.952898	1.05047e-09	4.73769e-08
Q9Y2A7-2	Q7L1Q6-3	Q9Y2A7	Q7L1Q6	0.979889	1.26346e-12	4.07847e-10
Q9Y2A7-2	Q15555	Q9Y2A7	Q15555	0.958575	3.82836e-10	2.24672e-08
Q9Y2A7-2	Q5VSL9	Q9Y2A7	Q5VSL9	0.96106	2.35202e-10	1.5724e-08
Q9Y2A7-2	O95347	Q9Y2A7	O95347	0.985188	1.11217e-13	8.36774e-11
Q9Y2A7-2	Q12904-2	Q9Y2A7	Q12904	0.955665	6.52928e-10	3.32869e-08
Q9Y2A7-2	Q99707	Q9Y2A7	Q99707	0.969364	3.54394e-11	4.03662e-09
Q9Y2A7-2	Q9BYD6	Q9Y2A7	Q9BYD6	-0.975908	5.2925e-12	1.06908e-09
Q9Y2A7-2	Q6IA86-6	Q9Y2A7	Q6IA86	0.960479	2.64308e-10	1.71193e-08
Q9Y2A7-2	Q9BU61	Q9Y2A7	Q9BU61	-0.984855	1.32714e-13	9.38611e-11
Q9Y2A7-2	O00217	Q9Y2A7	O00217	-0.956436	5.68809e-10	3.00548e-08
Q9Y2A7-2	P51798	Q9Y2A7	P51798	-0.960868	2.44496e-10	1.61717e-08
Q9Y2A7-2	Q9BSV6	Q9Y2A7	Q9BSV6	0.981431	6.70652e-13	2.67727e-10
Q9Y2A7-2	P53609	Q9Y2A7	P53609	0.955429	6.80741e-10	3.43236e-08
Q9Y2A7-2	Q99633	Q9Y2A7	Q99633	0.968286	4.65763e-11	4.90213e-09
Q9Y2A7-2	Q96GY0	Q9Y2A7	Q96GY0	0.950986	1.43546e-09	5.97896e-08
Q9NW82	O15258	Q9NW82	O15258	-0.955337	6.91895e-10	3.47407e-08
Q15149-8	P35232	Q15149	P35232	0.953466	9.55078e-10	4.41552e-08
Q15149-8	Q12931	Q15149	Q12931	0.960426	2.67118e-10	1.72546e-08
Q15149-8	Q15019-2	Q15149	Q15019	-0.953809	9.01199e-10	4.22811e-08
Q15149-8	Q9H8M5	Q15149	Q9H8M5	0.9767	4.05999e-12	8.94115e-10
Q15149-8	P61081	Q15149	P61081	-0.964883	1.04161e-10	8.71217e-09
Q15149-8	Q92609-2	Q15149	Q92609	-0.967304	5.92625e-11	5.81717e-09
Q15149-8	Q9H6Z4-2	Q15149	Q9H6Z4	-0.961953	1.9593e-10	1.37663e-08
Q15149-8	Q9NX20	Q15149	Q9NX20	0.956765	5.35917e-10	2.87704e-08
Q15149-8	Q8NFV4	Q15149	Q8NFV4	0.975371	6.30165e-12	1.20456e-09
Q15149-8	Q6IA17	Q15149	Q6IA17	0.967828	5.21692e-11	5.31365e-09
P58107	Q9Y6E2	P58107	Q9Y6E2	-0.954068	8.62182e-10	4.09192e-08
P58107	A4D1E9	P58107	A4D1E9	0.950422	1.57034e-09	6.39401e-08
P58107	Q9GZQ3	P58107	Q9GZQ3	-0.97444	8.45492e-12	1.47741e-09
P46783	O00231-2	P46783	O00231	0.967833	5.21077e-11	5.30918e-09
P46783	P04075-2	P46783	P04075	0.967378	5.82161e-11	5.7436e-09
P46783	Q9NR09	P46783	Q9NR09	0.952532	1.11625e-09	4.95652e-08
P46783	Q8IZ73	P46783	Q8IZ73	0.954204	8.42344e-10	4.02185e-08
P46783	Q96IJ6-2	P46783	Q96IJ6	0.963241	1.49355e-10	1.13016e-08
P46783	Q99714	P46783	Q99714	-0.957066	5.07251e-10	2.76281e-08
P46783	Q9HD15	P46783	Q9HD15	0.956277	5.85333e-10	3.06977e-08
O14964	Q9H0A0	O14964	Q9H0A0	-0.957052	5.08567e-10	2.76798e-08
O14964	Q9Y5Q8-3	O14964	Q9Y5Q8	0.974989	7.1193e-12	1.31089e-09
P20962	Q8IYB7	P20962	Q8IYB7	0.957783	4.44336e-10	2.50477e-08
Q13356	Q99626	Q13356	Q99626	0.950163	1.63587e-09	6.59255e-08
Q9P2B4	Q9Y5J1	Q9P2B4	Q9Y5J1	-0.956976	5.15665e-10	2.79659e-08
Q9P2B4	Q8IYU2	Q9P2B4	Q8IYU2	0.958131	4.1629e-10	2.38781e-08
Q9P2B4	Q96LB3	Q9P2B4	Q96LB3	0.9748	7.55653e-12	1.36721e-09
Q9P2B4	Q8N668	Q9P2B4	Q8N668	0.961652	2.08463e-10	1.43992e-08
Q9P2B4	Q8WYH8	Q9P2B4	Q8WYH8	-0.965695	8.66018e-11	7.6246e-09
Q1KMD3	O60841	Q1KMD3	O60841	-0.973637	1.08017e-11	1.75099e-09
Q1KMD3	Q2NL82	Q1KMD3	Q2NL82	-0.954912	7.45292e-10	3.67244e-08
Q9UHB6-4	Q9HCN8	Q9UHB6	Q9HCN8	0.970937	2.33638e-11	3.00859e-09
Q9BT23	P27707	Q9BT23	P27707	0.970217	2.83536e-11	3.44863e-09
Q9BT23	Q8IUD2	Q9BT23	Q8IUD2	0.970531	2.60707e-11	3.24963e-09
Q9BT23	Q92995	Q9BT23	Q92995	0.96117	2.30054e-10	1.5473e-08
Q9BT23	A6NHX0	Q9BT23	A6NHX0	0.986725	4.65156e-14	4.83779e-11
Q9BT23	Q96K80	Q9BT23	Q96K80	-0.972772	1.39462e-11	2.09234e-09
Q9BT23	P51790-2	Q9BT23	P51790	-0.967976	5.03009e-11	5.17833e-09
Q9P253	Q9Y383	Q9P253	Q9Y383	0.951772	1.26448e-09	5.43823e-08
Q9P253	O15234	Q9P253	O15234	0.956095	6.04732e-10	3.1451e-08
Q9P253	Q9UI36	Q9P253	Q9UI36	0.961156	2.30682e-10	1.55024e-08
P40818	Q9UKM9	P40818	Q9UKM9	-0.969139	3.75506e-11	4.20746e-09
P40818	P06744-2	P40818	P06744	0.984102	1.95244e-13	1.20147e-10
P40818	Q9UL46	P40818	Q9UL46	0.965085	9.9521e-11	8.43161e-09
P40818	P61254	P40818	P61254	0.975548	5.95144e-12	1.1585e-09
P40818	Q9BZX2	P40818	Q9BZX2	0.984641	1.48415e-13	1.00762e-10
P40818	P53611	P40818	P53611	0.980671	9.21986e-13	3.31098e-10
O94822-3	Q2TAY7	O94822	Q2TAY7	-0.982558	4.0783e-13	1.93343e-10
O94822-3	P11766	O94822	P11766	0.95026	1.61094e-09	6.51777e-08
O94822-3	P11172	O94822	P11172	0.985271	1.06337e-13	8.12206e-11
O94822-3	P00491	O94822	P00491	0.970699	2.49223e-11	3.14825e-09
O94822-3	P41252	O94822	P41252	0.989996	4.89047e-15	1.23677e-11
O94822-3	O60678	O94822	O60678	0.963073	1.54803e-10	1.15972e-08
O94822-3	Q12768	O94822	Q12768	0.964357	1.17114e-10	9.4783e-09
O94822-3	Q9BRT8	O94822	Q9BRT8	0.970439	2.67237e-11	3.30698e-09
O94822-3	Q9Y295	O94822	Q9Y295	0.971253	2.14309e-11	2.82853e-09
O94822-3	Q9NWU1	O94822	Q9NWU1	-0.957519	4.66615e-10	2.59733e-08
Q6ZN04	Q9Y296	Q6ZN04	Q9Y296	0.962503	1.74688e-10	1.2663e-08
Q96I15	P29144	Q96I15	P29144	0.967677	5.41385e-11	5.45506e-09
Q96I15	P10768	Q96I15	P10768	0.957955	4.30302e-10	2.44611e-08
Q96I15	Q9NR45	Q96I15	Q9NR45	0.950456	1.56188e-09	6.36838e-08
Q96I15	Q03426	Q96I15	Q03426	0.97544	6.16237e-12	1.18662e-09
Q96I15	Q9HB07	Q96I15	Q9HB07	0.959562	3.16626e-10	1.95492e-08
Q96I15	Q9Y371-2	Q96I15	Q9Y371	0.970049	2.96403e-11	3.55792e-09
Q96I15	Q9Y5P4-3	Q96I15	Q9Y5P4	0.96123	2.27248e-10	1.53341e-08
Q96I15	Q15056	Q96I15	Q15056	0.969864	3.11195e-11	3.68207e-09
Q96I15	P53384	Q96I15	P53384	0.976925	3.75948e-12	8.48519e-10
Q96I15	Q9BZE2	Q96I15	Q9BZE2	0.973238	1.21659e-11	1.90231e-09
Q96I15	Q9HA47-4	Q96I15	Q9HA47	0.953157	1.00596e-09	4.58876e-08
Q96I15	Q8IYB5-2	Q96I15	Q8IYB5	0.975173	6.71419e-12	1.25819e-09
Q08379	Q8IZ73	Q08379	Q8IZ73	-0.976305	4.63969e-12	9.78e-10
Q08379	Q9BXW7	Q08379	Q9BXW7	0.984888	1.30472e-13	9.28662e-11
Q08379	Q96IJ6-2	Q08379	Q96IJ6	-0.953949	8.79883e-10	4.15416e-08
Q08379	Q8IWD4	Q08379	Q8IWD4	-0.961346	2.21936e-10	1.50743e-08
Q08379	Q00688	Q08379	Q00688	-0.980908	8.35945e-13	3.10164e-10
Q08379	Q9P2R3-4	Q08379	Q9P2R3	-0.956886	5.24216e-10	2.83076e-08
Q08379	Q13614	Q08379	Q13614	-0.955875	6.28954e-10	3.23765e-08
Q08379	Q99714	Q08379	Q99714	0.964498	1.13518e-10	9.26564e-09
Q08379	Q7Z422	Q08379	Q7Z422	-0.963376	1.4507e-10	1.10659e-08
Q08379	Q9UJ41-3	Q08379	Q9UJ41	-0.953343	9.75091e-10	4.48418e-08
Q08379	Q5TBB1	Q08379	Q5TBB1	-0.983148	3.1023e-13	1.6126e-10
Q08379	P21953	Q08379	P21953	0.9781	2.48437e-12	6.41331e-10
Q08379	Q9UNK0	Q08379	Q9UNK0	0.963056	1.55373e-10	1.1628e-08
Q08379	Q9HD15	Q08379	Q9HD15	-0.954481	8.03113e-10	3.88196e-08
Q9NVV4-2	Q86UA1	Q9NVV4	Q86UA1	-0.962376	1.79405e-10	1.29123e-08
Q9NVV4-2	Q96A35	Q9NVV4	Q96A35	0.965054	1.00227e-10	8.47536e-09
Q9NVV4-2	Q06481	Q9NVV4	Q06481	0.971058	2.2609e-11	2.93802e-09
Q9NVV4-2	Q6ZRP7	Q9NVV4	Q6ZRP7	0.960269	2.75562e-10	1.76496e-08
Q9NVV4-2	Q8IU81	Q9NVV4	Q8IU81	-0.977195	3.42518e-12	7.9623e-10
Q9NVV4-2	Q96GC5	Q9NVV4	Q96GC5	0.95105	1.42091e-09	5.933e-08
Q9NVV4-2	Q8N0V5-3	Q9NVV4	Q8N0V5	0.970027	2.98179e-11	3.57333e-09
Q9NVV4-2	Q12846	Q9NVV4	Q12846	0.985171	1.12217e-13	8.41671e-11
Q9NVV4-2	Q04837	Q9NVV4	Q04837	0.959789	3.02903e-10	1.89253e-08
Q9NVV4-2	P43121	Q9NVV4	P43121	0.967629	5.47724e-11	5.50094e-09
Q9NVV4-2	Q8WZ82	Q9NVV4	Q8WZ82	-0.960372	2.70023e-10	1.73902e-08
Q9NVV4-2	Q9BYD3	Q9NVV4	Q9BYD3	0.957343	4.821e-10	2.6607e-08
P78318	O60701	P78318	O60701	0.954033	8.67423e-10	4.11042e-08
P33176	Q96QK1	P33176	Q96QK1	0.960426	2.67127e-10	1.72549e-08
P33176	Q00059	P33176	Q00059	-0.963149	1.52309e-10	1.1462e-08
P33176	Q9Y4R8	P33176	Q9Y4R8	0.959319	3.31934e-10	2.02406e-08
P33176	O43172	P33176	O43172	-0.959675	3.09719e-10	1.92391e-08
P33176	Q92665	P33176	Q92665	-0.977998	2.57701e-12	6.57101e-10
P33176	Q13867	P33176	Q13867	0.986905	4.17292e-14	4.52874e-11
P33176	P51553	P33176	P51553	-0.950038	1.66811e-09	6.68925e-08
P33176	P31150	P33176	P31150	0.982949	3.40544e-13	1.71545e-10
P33176	Q86UE4	P33176	Q86UE4	-0.952601	1.10364e-09	4.91439e-08
P33176	P54278	P33176	P54278	0.959683	3.09272e-10	1.92184e-08
P33176	P0DPI2	P33176	P0DPI2	-0.958453	3.91747e-10	2.28434e-08
P33176	Q96KP1	P33176	Q96KP1	0.96224	1.84588e-10	1.31816e-08
P33176	Q969R8	P33176	Q969R8	0.984282	1.78315e-13	1.13179e-10
Q12840	P18583-5	Q12840	P18583	-0.957576	4.61711e-10	2.57739e-08
Q12840	Q92990	Q12840	Q92990	0.953463	9.55441e-10	4.41679e-08
Q12840	P30154-2	Q12840	P30154	0.952148	1.1892e-09	5.19688e-08
Q12840	Q9Y316-3	Q12840	Q9Y316	0.963273	1.48334e-10	1.12456e-08
O60524	P18583-5	O60524	P18583	-0.980945	8.23366e-13	3.06956e-10
O60524	Q92990	O60524	Q92990	0.951236	1.37904e-09	5.80191e-08
O60524	P43243	O60524	P43243	-0.970884	2.37013e-11	3.03941e-09
O60524	P22392-2	O60524	P22392	0.965378	9.31092e-11	8.03822e-09
O60524	O00487	O60524	O00487	0.959819	3.01147e-10	1.88452e-08
O60524	Q9Y266	O60524	Q9Y266	0.968895	3.99619e-11	4.39682e-09
O60524	Q05639	O60524	Q05639	0.954006	8.71456e-10	4.12485e-08
O60524	Q9Y312	O60524	Q9Y312	0.964514	1.13111e-10	9.24219e-09
O60524	Q5D0E6	O60524	Q5D0E6	0.982684	3.84908e-13	1.86042e-10
O60524	Q9Y316-3	O60524	Q9Y316	0.968526	4.38733e-11	4.70199e-09
Q9C0C2	Q5T447	Q9C0C2	Q5T447	0.953502	9.49313e-10	4.39595e-08
Q2T9J0	Q00059	Q2T9J0	Q00059	0.962078	1.90913e-10	1.35067e-08
Q2T9J0	Q9Y3B7	Q2T9J0	Q9Y3B7	0.969239	3.66033e-11	4.13182e-09
Q2T9J0	O43159	Q2T9J0	O43159	0.962629	1.70121e-10	1.24227e-08
Q2T9J0	Q92665	Q2T9J0	Q92665	0.979123	1.69993e-12	4.97527e-10
Q2T9J0	P07099	Q2T9J0	P07099	0.961524	2.14011e-10	1.46763e-08
Q2T9J0	P82664	Q2T9J0	P82664	0.982572	4.0526e-13	1.92577e-10
P49327	P0CAP2	P49327	P0CAP2	0.959054	3.49312e-10	2.10082e-08
P49327	O00231-2	P49327	O00231	0.965557	8.93882e-11	7.80251e-09
P49327	P63104	P49327	P63104	0.979891	1.26247e-12	4.07587e-10
P49327	P49593	P49327	P49593	0.976308	4.63449e-12	9.77303e-10
P49327	O43678	P49327	O43678	-0.950975	1.43801e-09	5.98676e-08
P49327	Q8IZ73	P49327	Q8IZ73	0.975043	6.99873e-12	1.29504e-09
P49327	Q9BXW7	P49327	Q9BXW7	-0.967563	5.56595e-11	5.56459e-09
P49327	Q96IJ6-2	P49327	Q96IJ6	0.984723	1.42223e-13	9.80552e-11
P49327	Q9P2R3-4	P49327	Q9P2R3	0.957033	5.1029e-10	2.77497e-08
P49327	Q13614	P49327	Q13614	0.971589	1.95257e-11	2.64869e-09
P49327	Q9Y3C8	P49327	Q9Y3C8	0.962139	1.8852e-10	1.33834e-08
P49327	Q8IYI6	P49327	Q8IYI6	0.974522	8.24215e-12	1.45171e-09
P49327	Q99714	P49327	Q99714	-0.986574	5.09078e-14	5.12142e-11
P49327	Q5TBB1	P49327	Q5TBB1	0.969648	3.29324e-11	3.83235e-09
P49327	P21953	P49327	P21953	-0.964155	1.22463e-10	9.78933e-09
P49327	Q6PD74	P49327	Q6PD74	0.961861	1.99671e-10	1.39561e-08
P49327	Q9UNK0	P49327	Q9UNK0	-0.953851	8.94664e-10	4.20525e-08
P49327	Q9HD15	P49327	Q9HD15	0.985661	8.59254e-14	7.11787e-11
P28340	Q13620	P28340	Q13620	0.976709	4.04755e-12	8.92134e-10
O76021	Q9Y624	O76021	Q9Y624	0.962438	1.77073e-10	1.27892e-08
O76021	P46087-4	O76021	P46087	0.968768	4.12692e-11	4.49943e-09
Q9P032	Q09472	Q9P032	Q09472	-0.953696	9.18528e-10	4.28889e-08
Q9P032	Q96KG9	Q9P032	Q96KG9	-0.970498	2.63059e-11	3.27095e-09
Q9P032	Q86U44	Q9P032	Q86U44	-0.956418	5.70633e-10	3.01254e-08
Q9P032	Q8NC56	Q9P032	Q8NC56	0.970964	2.31962e-11	2.99278e-09
Q9P032	Q99442	Q9P032	Q99442	0.986855	4.30181e-14	4.61281e-11
Q9P032	Q9Y223-2	Q9P032	Q9Y223	-0.960243	2.77005e-10	1.77174e-08
Q9P032	Q5UCC4	Q9P032	Q5UCC4	0.95551	6.71042e-10	3.39624e-08
Q9P032	P17568	Q9P032	P17568	0.978676	2.01094e-12	5.57169e-10
Q9P032	Q96PC5	Q9P032	Q96PC5	0.987446	2.98248e-14	3.67963e-11
Q9Y5A7	Q9NYK5-2	Q9Y5A7	Q9NYK5	-0.958616	3.79872e-10	2.23407e-08
Q9Y5A7	P82675	Q9Y5A7	P82675	-0.95129	1.36721e-09	5.76488e-08
Q9UI15	P16422	Q9UI15	P16422	-0.962682	1.68234e-10	1.23225e-08
Q9UI15	P21281	Q9UI15	P21281	-0.966032	8.01139e-11	7.21203e-09
Q9UI15	Q12972	Q9UI15	Q12972	0.955131	7.17377e-10	3.56889e-08
Q10471	P55011	Q10471	P55011	0.950775	1.48465e-09	6.13126e-08
Q9NVZ3-2	Q7L8L6	Q9NVZ3	Q7L8L6	-0.957699	4.51286e-10	2.53406e-08
Q9NVZ3-2	P57772	Q9NVZ3	P57772	0.950777	1.48421e-09	6.12993e-08
Q9NVZ3-2	P61224	Q9NVZ3	P61224	-0.968984	3.90657e-11	4.32658e-09
Q9NVZ3-2	P54278	Q9NVZ3	P54278	0.970205	2.84401e-11	3.45646e-09
Q9NVZ3-2	P54098	Q9NVZ3	P54098	-0.98718	3.52361e-14	4.07843e-11
Q9NVZ3-2	Q15800	Q9NVZ3	Q15800	-0.954694	7.74107e-10	3.77755e-08
Q9NVZ3-2	Q9NRG4	Q9NVZ3	Q9NRG4	0.973526	1.11656e-11	1.79221e-09
Q6UWE0	Q8IUD2	Q6UWE0	Q8IUD2	0.963784	1.32826e-10	1.03835e-08
Q6UWE0	Q15257	Q6UWE0	Q15257	0.954166	8.47924e-10	4.04173e-08
Q6UWE0	Q9Y2H1	Q6UWE0	Q9Y2H1	0.964977	1.01986e-10	8.58109e-09
P50851	Q9Y3S2	P50851	Q9Y3S2	0.950155	1.6377e-09	6.59817e-08
Q8NFP9	P35580-3	Q8NFP9	P35580	0.951262	1.37337e-09	5.78447e-08
Q8NFP9	O15013	Q8NFP9	O15013	0.967604	5.51023e-11	5.5253e-09
O00273	Q13867	O00273	Q13867	0.971025	2.281e-11	2.95648e-09
O00273	Q71F23	O00273	Q71F23	-0.974094	9.40464e-12	1.59204e-09
O00273	Q9BTE3	O00273	Q9BTE3	0.956575	5.54699e-10	2.95103e-08
O00273	P31150	O00273	P31150	0.964453	1.14658e-10	9.33352e-09
Q5T5Y3-3	Q8IZ69	Q5T5Y3	Q8IZ69	0.961833	2.00831e-10	1.40146e-08
Q5T5Y3-3	Q14141	Q5T5Y3	Q14141	0.956159	5.9788e-10	3.119e-08
Q5T5Y3-3	O43766	Q5T5Y3	O43766	-0.955243	7.03435e-10	3.51751e-08
Q5T5Y3-3	Q8WUM0	Q5T5Y3	Q8WUM0	-0.959815	3.01355e-10	1.88548e-08
Q5T5Y3-3	Q6PIW4	Q5T5Y3	Q6PIW4	0.971642	1.92412e-11	2.62137e-09
Q5T5Y3-3	Q96JB2	Q5T5Y3	Q96JB2	0.963404	1.44207e-10	1.10182e-08
Q5T5Y3-3	Q7Z6M4	Q5T5Y3	Q7Z6M4	-0.962367	1.79753e-10	1.29302e-08
Q5JTZ9	Q86Y07	Q5JTZ9	Q86Y07	0.967493	5.66158e-11	5.63115e-09
Q5JTZ9	P28074	Q5JTZ9	P28074	-0.953959	8.78477e-10	4.1491e-08
Q5JTZ9	Q8IVD9	Q5JTZ9	Q8IVD9	-0.985564	9.0635e-14	7.35473e-11
Q5JTZ9	Q9H6H4	Q5JTZ9	Q9H6H4	0.961363	2.21189e-10	1.50365e-08
Q5JTZ9	Q9Y6R9	Q5JTZ9	Q9Y6R9	0.961641	2.08955e-10	1.44239e-08
P04406	O75351	P04406	O75351	0.966665	6.90551e-11	6.48593e-09
P04406	P29373	P04406	P29373	0.96404	1.25584e-10	9.96873e-09
P04406	Q9H0C8	P04406	Q9H0C8	0.960837	2.46043e-10	1.62452e-08
P04406	O60942	P04406	O60942	0.992501	4.90932e-16	3.29478e-12
P04406	Q6P0N0	P04406	Q6P0N0	-0.961543	2.13177e-10	1.46357e-08
P04406	Q8N1I0	P04406	Q8N1I0	0.959646	3.11505e-10	1.932e-08
P04406	Q8TDQ7	P04406	Q8TDQ7	0.976323	4.61096e-12	9.73967e-10
P04406	Q8N960	P04406	Q8N960	-0.953743	9.11297e-10	4.26361e-08
Q4KMQ2-2	P05023	Q4KMQ2	P05023	0.988102	1.94512e-14	2.83998e-11
Q4KMQ2-2	Q9NVH1	Q4KMQ2	Q9NVH1	0.987987	2.10052e-14	2.97104e-11
Q4KMQ2-2	Q68EM7	Q4KMQ2	Q68EM7	-0.969678	3.26753e-11	3.81107e-09
Q4KMQ2-2	Q8NBM4	Q4KMQ2	Q8NBM4	0.956901	5.22809e-10	2.82528e-08
Q4KMQ2-2	Q96SK2	Q4KMQ2	Q96SK2	0.964239	1.202e-10	9.65731e-09
Q4KMQ2-2	Q8NHH9	Q4KMQ2	Q8NHH9	0.985697	8.42056e-14	7.0229e-11
Q4KMQ2-2	P52907	Q4KMQ2	P52907	-0.969686	3.26058e-11	3.80554e-09
Q4KMQ2-2	Q9Y5Y5-2	Q4KMQ2	Q9Y5Y5	0.975652	5.75404e-12	1.13211e-09
Q9UPN6-2	P48681	Q9UPN6	P48681	0.97504	7.00427e-12	1.29584e-09
Q9UPN6-2	Q8WUZ0-2	Q9UPN6	Q8WUZ0	0.976634	4.15169e-12	9.07128e-10
P05091	P20618	P05091	P20618	-0.965294	9.49172e-11	8.15044e-09
P05091	Q9UJZ1	P05091	Q9UJZ1	0.956803	5.32226e-10	2.86255e-08
P05091	P28482	P05091	P28482	-0.954982	7.36312e-10	3.63891e-08
P05091	Q8IYQ7	P05091	Q8IYQ7	0.960206	2.79019e-10	1.78143e-08
P05091	P22059	P05091	P22059	-0.969645	3.2958e-11	3.83434e-09
P05091	P54819	P05091	P54819	0.952782	1.07091e-09	4.80473e-08
P05091	P55809	P05091	P55809	0.982013	5.20652e-13	2.26858e-10
P05091	O95182	P05091	O95182	0.96125	2.26313e-10	1.52866e-08
P05091	P83916	P05091	P83916	0.96686	6.59352e-11	6.27444e-09
P05091	Q99798	P05091	Q99798	0.971737	1.8737e-11	2.57281e-09
P05091	Q8IVH4	P05091	Q8IVH4	0.971379	2.06947e-11	2.75943e-09
P05091	P48553	P05091	P48553	-0.976942	3.73753e-12	8.4512e-10
P30837	Q8IZ21-2	P30837	Q8IZ21	-0.956246	5.88586e-10	3.08258e-08
P30837	Q8IWA4	P30837	Q8IWA4	0.959025	3.51288e-10	2.10942e-08
P30837	P04843	P30837	P04843	0.953105	1.0147e-09	4.6188e-08
P30837	Q9BXW7	P30837	Q9BXW7	0.976157	4.873e-12	1.01141e-09
P30837	Q00688	P30837	Q00688	-0.979134	1.69259e-12	4.96016e-10
P30837	Q9P2R3-4	P30837	Q9P2R3	-0.953331	9.77061e-10	4.4908e-08
P30837	Q7Z422	P30837	Q7Z422	-0.971435	2.03775e-11	2.72991e-09
P30837	Q9UJ41-3	P30837	Q9UJ41	-0.954195	8.43694e-10	4.02692e-08
P30837	Q5TBB1	P30837	Q5TBB1	-0.974549	8.17224e-12	1.443e-09
P30837	P21953	P30837	P21953	0.969699	3.24899e-11	3.79577e-09
Q13123	P23526	Q13123	P23526	-0.980672	9.21681e-13	3.31047e-10
Q9UEW8	Q9Y3S1	Q9UEW8	Q9Y3S1	0.952877	1.05418e-09	4.74933e-08
O95747	O15014	O95747	O15014	0.9511	1.40957e-09	5.89758e-08
Q7Z6Z7	Q96DB5	Q7Z6Z7	Q96DB5	-0.953687	9.2005e-10	4.29434e-08
Q7Z6Z7	Q9Y3I1	Q7Z6Z7	Q9Y3I1	0.982901	3.48211e-13	1.74072e-10
Q7Z6Z7	Q10472	Q7Z6Z7	Q10472	-0.9552	7.08737e-10	3.53713e-08
Q7Z6Z7	Q14108	Q7Z6Z7	Q14108	-0.955041	7.28734e-10	3.61123e-08
Q7Z6Z7	Q9NVI1	Q7Z6Z7	Q9NVI1	0.986743	4.60088e-14	4.80439e-11
Q9UKD2	Q96SZ6	Q9UKD2	Q96SZ6	0.951451	1.33198e-09	5.65375e-08
Q9UKD2	Q14527	Q9UKD2	Q14527	0.968849	4.04298e-11	4.43341e-09
Q9UKD2	O15484	Q9UKD2	O15484	0.955772	6.40658e-10	3.28162e-08
Q9UKD2	P39687	Q9UKD2	P39687	-0.979961	1.22791e-12	3.99948e-10
Q9UKD2	Q92974	Q9UKD2	Q92974	-0.959617	3.13251e-10	1.93981e-08
P19623	Q9BZX2	P19623	Q9BZX2	0.951178	1.39199e-09	5.84271e-08
P19623	Q16854	P19623	Q16854	-0.963473	1.42082e-10	1.09024e-08
P16402	Q9UQ84	P16402	Q9UQ84	-0.959712	3.07505e-10	1.91381e-08
P10412	P53671-3	P10412	P53671	0.951887	1.24102e-09	5.36346e-08
Q96D46	P22681	Q96D46	P22681	0.986362	5.76439e-14	5.53801e-11
O75175	Q13459-2	O75175	Q13459	0.953512	9.47583e-10	4.39028e-08
Q9NSD9	Q9UI10	Q9NSD9	Q9UI10	0.953285	9.84607e-10	4.51646e-08
Q3LXA3	Q9BYG4	Q3LXA3	Q9BYG4	0.966004	8.06348e-11	7.24465e-09
Q3LXA3	Q8IYU2	Q3LXA3	Q8IYU2	0.981488	6.54533e-13	2.63585e-10
Q3LXA3	Q96LB3	Q3LXA3	Q96LB3	0.964819	1.05666e-10	8.80445e-09
Q3LXA3	O60826	Q3LXA3	O60826	0.952947	1.04194e-09	4.70921e-08
Q3LXA3	Q8WYH8	Q3LXA3	Q8WYH8	-0.971236	2.15274e-11	2.83729e-09
Q86UP2	Q9BTV4	Q86UP2	Q9BTV4	0.975403	6.23814e-12	1.19632e-09
Q5VTR2	O14727	Q5VTR2	O14727	0.975959	5.20358e-12	1.05694e-09
Q5VTR2	Q99848	Q5VTR2	Q99848	-0.972081	1.70056e-11	2.40188e-09
Q5VTR2	Q92558	Q5VTR2	Q92558	0.957558	4.63312e-10	2.58376e-08
Q5VTR2	Q8WYA0	Q5VTR2	Q8WYA0	0.973165	1.24318e-11	1.93147e-09
Q5VTR2	Q9ULM6	Q5VTR2	Q9ULM6	0.957259	4.89555e-10	2.69131e-08
Q99543	P62873	Q99543	P62873	-0.963271	1.48381e-10	1.12482e-08
Q99543	P50613	Q99543	P50613	0.969537	3.38922e-11	3.91041e-09
Q99543	Q9BT09	Q99543	Q9BT09	-0.964311	1.18318e-10	9.54834e-09
Q9UHI6	O14647	Q9UHI6	O14647	-0.96009	2.85504e-10	1.81193e-08
Q0VDF9	P53611	Q0VDF9	P53611	0.967037	6.31956e-11	6.08845e-09
Q8TCJ2	Q9UBV2	Q8TCJ2	Q9UBV2	0.960034	2.88673e-10	1.82674e-08
Q8TCJ2	Q6P1A2	Q8TCJ2	Q6P1A2	0.978635	2.04168e-12	5.62761e-10
Q8TCJ2	Q9BUN8	Q8TCJ2	Q9BUN8	0.953568	9.38731e-10	4.35938e-08
P46977	P46821	P46977	P46821	-0.964239	1.20204e-10	9.65745e-09
P46977	Q9NP80	P46977	Q9NP80	0.988868	1.14538e-14	2.06078e-11
P46977	P82930	P46977	P82930	0.985237	1.08342e-13	8.21946e-11
P46977	P45954	P46977	P45954	0.952216	1.17594e-09	5.15276e-08
P46977	Q00325	P46977	Q00325	0.969536	3.38986e-11	3.91078e-09
P46977	Q96BQ5	P46977	Q96BQ5	0.968	5.00023e-11	5.15645e-09
P56182	Q7L8L6	P56182	Q7L8L6	0.979291	1.59429e-12	4.76436e-10
P56182	Q9Y383	P56182	Q9Y383	-0.972776	1.39285e-11	2.0906e-09
P56182	O15234	P56182	O15234	-0.981648	6.10782e-13	2.51841e-10
P56182	Q5TA45-5	P56182	Q5TA45	-0.955098	7.21515e-10	3.5842e-08
P56182	Q8NEU8-3	P56182	Q8NEU8	-0.977748	2.81891e-12	6.97569e-10
P56182	Q99741	P56182	Q99741	0.973244	1.21456e-11	1.90001e-09
P56182	P54098	P56182	P54098	0.955755	6.42584e-10	3.28905e-08
P56182	Q15800	P56182	Q15800	0.958418	3.94349e-10	2.29543e-08
P56182	Q9NRG4	P56182	Q9NRG4	-0.954669	7.77521e-10	3.78997e-08
Q92499	Q5T653	Q92499	Q5T653	-0.956795	5.32937e-10	2.86538e-08
Q92499	O43752	Q92499	O43752	-0.954147	8.50613e-10	4.0515e-08
Q92499	Q13795	Q92499	Q13795	-0.963651	1.36696e-10	1.06013e-08
B2RTY4-4	P40692	B2RTY4	P40692	0.951133	1.40208e-09	5.87386e-08
Q15785	Q15363	Q15785	Q15363	-0.969521	3.40342e-11	3.92231e-09
Q15785	O75521	Q15785	O75521	-0.980166	1.13169e-12	3.79072e-10
Q15785	Q15311	Q15785	Q15311	0.9507	1.50257e-09	6.18611e-08
O14497	P07992-3	O14497	P07992	0.958552	3.84457e-10	2.25346e-08
O14497	O60725	O14497	O60725	-0.953591	9.35e-10	4.34609e-08
Q13576	Q7L775	Q13576	Q7L775	0.990812	2.48121e-15	8.31464e-12
Q13576	O00308	Q13576	O00308	-0.953603	9.33105e-10	4.33939e-08
Q13576	P49759-3	Q13576	P49759	-0.987357	3.15494e-14	3.80545e-11
P20618	P68036-3	P20618	P68036	0.980096	1.16372e-12	3.85981e-10
P20618	O95163	P20618	O95163	0.974567	8.12729e-12	1.43767e-09
P20618	P41227	P20618	P41227	0.973369	1.17033e-11	1.85115e-09
P20618	O75787	P20618	O75787	-0.955588	6.61848e-10	3.36167e-08
P20618	Q9Y6Y8	P20618	Q9Y6Y8	0.972932	1.33102e-11	2.02459e-09
P20618	P35914	P20618	P35914	-0.98465	1.47691e-13	1.00419e-10
P20618	Q99598	P20618	Q99598	0.981761	5.81494e-13	2.43858e-10
Q7L1T6	P54619-3	Q7L1T6	P54619	0.966532	7.12587e-11	6.63506e-09
Q7L1T6	Q9Y5B0	Q7L1T6	Q9Y5B0	0.952862	1.05684e-09	4.7583e-08
Q7L1T6	Q9Y450	Q7L1T6	Q9Y450	0.95129	1.36715e-09	5.76469e-08
Q7L1T6	Q86WR0	Q7L1T6	Q86WR0	0.97033	2.75165e-11	3.37588e-09
Q7L1T6	P13693	Q7L1T6	P13693	0.977599	2.9726e-12	7.22717e-10
Q7L1T6	Q13347	Q7L1T6	Q13347	0.961799	2.02273e-10	1.40871e-08
Q7L1T6	Q9UP83-2	Q7L1T6	Q9UP83	0.960598	2.58118e-10	1.68277e-08
O75369-8	Q96GQ7	O75369	Q96GQ7	-0.952949	1.0416e-09	4.70811e-08
O75369-8	Q00169	O75369	Q00169	0.976122	4.93058e-12	1.0196e-09
O75369-8	Q14203	O75369	Q14203	0.966023	8.02733e-11	7.2221e-09
O75369-8	Q8TEA1	O75369	Q8TEA1	0.981349	6.94363e-13	2.7389e-10
O75369-8	O43314	O75369	O43314	0.991023	2.06224e-15	7.47224e-12
O75369-8	Q9Y259	O75369	Q9Y259	0.955962	6.19302e-10	3.20058e-08
O75369-8	Q9NTJ4-4	O75369	Q9NTJ4	0.978101	2.48312e-12	6.41101e-10
O75369-8	Q5TDH0	O75369	Q5TDH0	0.961212	2.28081e-10	1.53754e-08
O75369-8	P28749	O75369	P28749	0.956671	5.45145e-10	2.91356e-08
O75369-8	P49902	O75369	P49902	0.978004	2.57191e-12	6.56244e-10
O75369	P10155	O75369	P10155	0.965467	9.12422e-11	7.91835e-09
O75369	Q9BTE6-3	O75369	Q9BTE6	0.962688	1.6799e-10	1.23104e-08
O75369	Q9UJW0-3	O75369	Q9UJW0	0.969339	3.56732e-11	4.05549e-09
O75369	Q86W42	O75369	Q86W42	-0.95644	5.68351e-10	3.00372e-08
O75369	Q9BY41	O75369	Q9BY41	0.955201	7.0859e-10	3.53661e-08
P21333	P12955	P21333	P12955	0.994171	6.57837e-17	1.11134e-12
P21333	Q9BXJ9	P21333	Q9BXJ9	0.965455	9.14974e-11	7.9338e-09
P21333	Q9Y546	P21333	Q9Y546	0.95233	1.1542e-09	5.0814e-08
P21333	Q5JPI9	P21333	Q5JPI9	0.974067	9.48234e-12	1.60141e-09
P21333	P48444	P21333	P48444	0.952769	1.0732e-09	4.81231e-08
Q14315	P35232	Q14315	P35232	-0.98274	3.75252e-13	1.83018e-10
Q14315	Q9H2U2-2	Q14315	Q9H2U2	-0.959491	3.21013e-10	1.97515e-08
Q14315	Q12931	Q14315	Q12931	-0.972258	1.61702e-11	2.31967e-09
Q14315	Q15019-2	Q14315	Q15019	0.951802	1.25843e-09	5.41879e-08
Q14315	Q7Z3U7	Q14315	Q7Z3U7	0.983199	3.02841e-13	1.5885e-10
Q14315	Q96EE3-1	Q14315	Q96EE3	-0.958383	3.97016e-10	2.3067e-08
Q14315	P40926	Q14315	P40926	-0.950276	1.60678e-09	6.50499e-08
Q14315	Q9H299	Q14315	Q9H299	0.951328	1.35886e-09	5.73871e-08
Q14315	P04049-2	Q14315	P04049	0.954916	7.44819e-10	3.67053e-08
Q14315	Q5VW36	Q14315	Q5VW36	0.985356	1.01552e-13	7.89664e-11
Q14315	P61081	Q14315	P61081	0.974197	9.11302e-12	1.55733e-09
Q14315	Q9H6Z4-2	Q14315	Q9H6Z4	0.980988	8.08506e-13	3.03198e-10
Q14315	Q9NXR7	Q14315	Q9NXR7	0.967763	5.3004e-11	5.37432e-09
Q14315	Q9NX20	Q14315	Q9NX20	-0.953872	8.91462e-10	4.19396e-08
Q14315	Q6IA17	Q14315	Q6IA17	-0.957488	4.69308e-10	2.60837e-08
Q9Y520-7	Q8IXQ5	Q9Y520	Q8IXQ5	-0.959625	3.128e-10	1.93776e-08
Q9Y520-7	Q16629	Q9Y520	Q16629	-0.964368	1.16841e-10	9.46301e-09
Q9Y520-7	Q8WW12	Q9Y520	Q8WW12	0.973009	1.30157e-11	1.99382e-09
Q9Y520-7	O00468	Q9Y520	O00468	-0.970899	2.36087e-11	3.0308e-09
Q9Y520-7	P23368	Q9Y520	P23368	-0.990652	2.8466e-15	9.01636e-12
Q9Y520-7	Q9UHD2	Q9Y520	Q9UHD2	0.973407	1.15695e-11	1.83683e-09
Q9Y520-7	Q9NY27	Q9Y520	Q9NY27	0.973134	1.2546e-11	1.94363e-09
Q9Y520-7	Q9Y295	Q9Y520	Q9Y295	0.957622	4.57821e-10	2.56096e-08
Q9Y520-7	Q9Y2K2	Q9Y520	Q9Y2K2	0.971742	1.87084e-11	2.5699e-09
P48634	Q7Z739	P48634	Q7Z739	0.969058	3.83355e-11	4.26899e-09
P48634	Q96KG9	P48634	Q96KG9	0.968651	4.25125e-11	4.59614e-09
P48634	Q86U44	P48634	Q86U44	0.97927	1.60716e-12	4.789e-10
P48634	Q96PC5	P48634	Q96PC5	-0.955763	6.417e-10	3.28565e-08
P48634	Q13627	P48634	Q13627	0.957002	5.13253e-10	2.78688e-08
Q5T653	O75694	Q5T653	O75694	0.962175	1.87104e-10	1.33103e-08
Q5T653	Q92833	Q5T653	Q92833	0.973432	1.14843e-11	1.82758e-09
Q5T653	O43752	Q5T653	O43752	0.959355	3.29652e-10	2.01402e-08
Q5T653	Q13795	Q5T653	Q13795	0.971284	2.12473e-11	2.81169e-09
Q5T653	Q13112	Q5T653	Q13112	-0.957719	4.49658e-10	2.52716e-08
Q8IUC4	Q5VT06	Q8IUC4	Q5VT06	-0.95778	4.44529e-10	2.50555e-08
P61457	P13929	P61457	P13929	0.966245	7.62297e-11	6.9602e-09
P61457	Q8TD16-2	P61457	Q8TD16	0.971956	1.76176e-11	2.46211e-09
P61457	Q9NQZ6	P61457	Q9NQZ6	0.969835	3.1362e-11	3.70172e-09
P61457	Q5JSL3	P61457	Q5JSL3	0.955805	6.36904e-10	3.26756e-08
P61457	O00170	P61457	O00170	0.954166	8.4779e-10	4.04123e-08
Q9H444	Q5MIZ7	Q9H444	Q5MIZ7	0.964475	1.14104e-10	9.29945e-09
Q9H444	P12270	Q9H444	P12270	-0.96392	1.2892e-10	1.01604e-08
Q9H444	Q13643	Q9H444	Q13643	0.956563	5.55907e-10	2.95574e-08
Q9H444	Q9H2C0	Q9H444	Q9H2C0	0.966169	7.75925e-11	7.04835e-09
Q9HCK8	P14859-6	Q9HCK8	P14859	0.955691	6.49884e-10	3.31687e-08
Q8WZA9	Q5PRF9	Q8WZA9	Q5PRF9	0.956962	5.16962e-10	2.80183e-08
Q8WZA9	Q12931	Q8WZA9	Q12931	-0.961409	2.19118e-10	1.49326e-08
Q8WZA9	Q9H8M5	Q8WZA9	Q9H8M5	-0.971583	1.95581e-11	2.65147e-09
Q8WZA9	Q92609-2	Q8WZA9	Q92609	0.967617	5.49256e-11	5.51223e-09
Q8WZA9	Q9H6Z4-2	Q8WZA9	Q9H6Z4	0.954436	8.09408e-10	3.90472e-08
Q8WZA9	Q9NX20	Q8WZA9	Q9NX20	-0.960193	2.79753e-10	1.78495e-08
Q8WZA9	Q8NFV4	Q8WZA9	Q8NFV4	-0.973236	1.21742e-11	1.90322e-09
Q8WZA9	Q6IA17	Q8WZA9	Q6IA17	-0.978251	2.35141e-12	6.18069e-10
Q9UQ80	Q96MX6	Q9UQ80	Q96MX6	0.971558	1.96944e-11	2.66445e-09
Q9UQ80	P62495	Q9UQ80	P62495	0.978547	2.10961e-12	5.74855e-10
Q9UQ80	Q9BYB4	Q9UQ80	Q9BYB4	0.958317	4.01945e-10	2.32785e-08
Q9UQ80	P14621	Q9UQ80	P14621	0.958614	3.7997e-10	2.23448e-08
P78371	O60346	P78371	O60346	0.980449	1.0095e-12	3.51639e-10
P78371	P23526	P78371	P23526	0.993348	1.88696e-16	1.97324e-12
P78371	Q99426	P78371	Q99426	0.951711	1.27711e-09	5.479e-08
P78371	P30566	P78371	P30566	0.975565	5.9196e-12	1.15406e-09
P78371	Q969U7	P78371	Q969U7	0.970626	2.54151e-11	3.19182e-09
P78371	Q5TFE4	P78371	Q5TFE4	0.972685	1.43023e-11	2.12905e-09
P78371	O43156	P78371	O43156	0.950539	1.54136e-09	6.30552e-08
P0CAP2	Q7Z6J9	P0CAP2	Q7Z6J9	0.976386	4.51511e-12	9.6027e-10
P0CAP2	Q9BTE6-3	P0CAP2	Q9BTE6	0.956485	5.63778e-10	2.98594e-08
P0CAP2	Q7Z3B4	P0CAP2	Q7Z3B4	-0.959331	3.31147e-10	2.02055e-08
P0CAP2	Q86W42	P0CAP2	Q86W42	-0.950852	1.46657e-09	6.07551e-08
P0CAP2	P45985-2	P0CAP2	P45985	0.964377	1.16599e-10	9.4485e-09
P0CAP2	P49642	P0CAP2	P49642	0.950241	1.61568e-09	6.53154e-08
P0CAP2	Q8IVS2	P0CAP2	Q8IVS2	-0.968625	4.27898e-11	4.6184e-09
P0CAP2	Q6P3W7	P0CAP2	Q6P3W7	0.956363	5.76312e-10	3.03454e-08
P0CAP2	Q8WUA7	P0CAP2	Q8WUA7	0.973734	1.04915e-11	1.71658e-09
P0CAP2	Q8N0V3	P0CAP2	Q8N0V3	-0.961102	2.33244e-10	1.56264e-08
Q2TAY7	P11766	Q2TAY7	P11766	-0.960196	2.79571e-10	1.78414e-08
Q2TAY7	P11172	Q2TAY7	P11172	-0.984871	1.31639e-13	9.33769e-11
Q2TAY7	P00491	Q2TAY7	P00491	-0.955203	7.0829e-10	3.53546e-08
Q2TAY7	P41252	Q2TAY7	P41252	-0.969836	3.13518e-11	3.70104e-09
Q2TAY7	Q9BPX5	Q2TAY7	Q9BPX5	-0.958919	3.58485e-10	2.14091e-08
Q2TAY7	Q9BRT8	Q2TAY7	Q9BRT8	-0.961676	2.07444e-10	1.43482e-08
Q2TAY7	Q9Y295	Q2TAY7	Q9Y295	-0.970069	2.94881e-11	3.54525e-09
Q2TAY7	Q9NWU1	Q2TAY7	Q9NWU1	0.964654	1.09647e-10	9.04013e-09
Q9UHB9	P18074	Q9UHB9	P18074	0.958686	3.74816e-10	2.2121e-08
Q9UHB9	P55210-3	Q9UHB9	P55210	0.979375	1.54346e-12	4.66222e-10
Q8NB49	Q7Z739	Q8NB49	Q7Z739	-0.968088	4.89307e-11	5.07621e-09
Q8NB49	Q96PC5	Q8NB49	Q96PC5	0.978716	1.9807e-12	5.51559e-10
P98196	Q06136	P98196	Q06136	0.965357	9.35709e-11	8.06646e-09
P20020-1	P55011	P20020	P55011	0.990452	3.37031e-15	9.92006e-12
P23634	Q13867	P23634	Q13867	-0.963813	1.31975e-10	1.03362e-08
P23634	Q71F23	P23634	Q71F23	0.952667	1.09158e-09	4.87369e-08
P23634	Q86UE4	P23634	Q86UE4	0.966253	7.60783e-11	6.95038e-09
P23634	P54278	P23634	P54278	-0.967028	6.3328e-11	6.09785e-09
Q6ZMI0	Q9Y570	Q6ZMI0	Q9Y570	0.956482	5.64066e-10	2.98706e-08
Q96RK4-2	Q9Y3E1	Q96RK4	Q9Y3E1	0.950452	1.56289e-09	6.37153e-08
Q96RK4-2	Q9Y4C2	Q96RK4	Q9Y4C2	0.951796	1.25964e-09	5.42266e-08
P07741	Q9NZJ0	P07741	Q9NZJ0	0.963261	1.48698e-10	1.12653e-08
P07741	Q9ULT8	P07741	Q9ULT8	0.967946	5.06718e-11	5.20581e-09
Q9Y2W6	P04035-3	Q9Y2W6	P04035	0.983024	3.28872e-13	1.67669e-10
Q9Y2W6	Q9Y6M4-2	Q9Y2W6	Q9Y6M4	0.970742	2.4636e-11	3.12276e-09
Q9Y2W6	P06400	Q9Y2W6	P06400	-0.983434	2.70826e-13	1.48192e-10
Q9Y2W6	P27105	Q9Y2W6	P27105	0.973127	1.25702e-11	1.94652e-09
P35232	Q92947	P35232	Q92947	0.983795	2.27321e-13	1.32477e-10
P35232	Q14141	P35232	Q14141	-0.985764	8.11036e-14	6.87003e-11
P35232	O43766	P35232	O43766	0.972293	1.60124e-11	2.30335e-09
P35232	Q8WUM0	P35232	Q8WUM0	0.987493	2.89563e-14	3.61031e-11
P35232	O75431	P35232	O75431	0.957789	4.43818e-10	2.50264e-08
P35232	P61160	P35232	P61160	-0.968829	4.06429e-11	4.45007e-09
P35232	Q96JB2	P35232	Q96JB2	-0.97431	8.80053e-12	1.51969e-09
P35232	Q8N668	P35232	Q8N668	-0.951553	1.3102e-09	5.58438e-08
Q7Z406-2	P48728	Q7Z406	P48728	-0.967425	5.75566e-11	5.69799e-09
Q7Z406-2	Q13191	Q7Z406	Q13191	0.951026	1.42632e-09	5.9503e-08
Q7Z406-2	P62380	Q7Z406	P62380	0.950509	1.54887e-09	6.32865e-08
P35580-3	P48147	P35580	P48147	0.968438	4.48469e-11	4.77407e-09
P35580-3	Q9H1A4	P35580	Q9H1A4	0.97808	2.50215e-12	6.44462e-10
P35580-3	Q9BR77	P35580	Q9BR77	-0.95023	1.61848e-09	6.53995e-08
P35580-3	Q96FW1	P35580	Q96FW1	0.959328	3.31327e-10	2.02134e-08
P35579	Q9H2U2-2	P35579	Q9H2U2	-0.969415	3.49756e-11	3.9993e-09
P35579	Q12931	P35579	Q12931	-0.956458	5.66586e-10	2.99692e-08
P35579	Q7Z3U7	P35579	Q7Z3U7	0.960997	2.38252e-10	1.58714e-08
P35579	Q9H8M5	P35579	Q9H8M5	-0.956846	5.28015e-10	2.84574e-08
P35579	P61081	P35579	P61081	0.985279	1.0592e-13	8.10282e-11
P35579	Q92609-2	P35579	Q92609	0.950517	1.54682e-09	6.32238e-08
P35579	Q9H6Z4-2	P35579	Q9H6Z4	0.964172	1.21985e-10	9.76078e-09
P35579	Q6IA17	P35579	Q6IA17	-0.95226	1.16749e-09	5.12512e-08
O14744	O00231-2	O14744	O00231	0.984696	1.44253e-13	9.89572e-11
O14744	P63104	O14744	P63104	0.950351	1.58787e-09	6.44733e-08
O14744	P49593	O14744	P49593	0.973654	1.07472e-11	1.74497e-09
O14744	Q9NR09	O14744	Q9NR09	0.979737	1.34103e-12	4.24343e-10
O14744	Q8IZ73	O14744	Q8IZ73	0.977046	3.60667e-12	8.25079e-10
O14744	Q9BXW7	O14744	Q9BXW7	-0.955623	6.57796e-10	3.34683e-08
O14744	Q96IJ6-2	O14744	Q96IJ6	0.986648	4.87082e-14	4.9819e-11
O14744	Q99714	O14744	Q99714	-0.990365	3.62288e-15	1.03465e-11
O14744	Q5TBB1	O14744	Q5TBB1	0.954262	8.34029e-10	3.99247e-08
O14744	Q6PD74	O14744	Q6PD74	0.952215	1.17615e-09	5.15348e-08
O14744	Q9HD15	O14744	Q9HD15	0.992847	3.3702e-16	2.68697e-12
Q12980	Q4G0F5	Q12980	Q4G0F5	0.962695	1.67751e-10	1.22975e-08
Q12980	O75884	Q12980	O75884	0.967121	6.19441e-11	6.00232e-09
Q12980	P54922	Q12980	P54922	0.950498	1.55143e-09	6.33657e-08
Q96I25	Q6PJT7	Q96I25	Q6PJT7	0.962672	1.6858e-10	1.23405e-08
Q7Z3J2	Q13596-3	Q7Z3J2	Q13596	0.969498	3.42354e-11	3.93842e-09
Q7Z3J2	P50548	Q7Z3J2	P50548	0.969017	3.87479e-11	4.30153e-09
Q7Z3J2	O14531	Q7Z3J2	O14531	0.951639	1.29204e-09	5.52676e-08
Q7Z3J2	P53990-5	Q7Z3J2	P53990	0.977864	2.70455e-12	6.78615e-10
P46821	Q8IXQ5	P46821	Q8IXQ5	-0.978816	1.90837e-12	5.3805e-10
P46821	Q16629	P46821	Q16629	-0.963767	1.33316e-10	1.04112e-08
P46821	Q8WW12	P46821	Q8WW12	0.989855	5.4649e-15	1.3207e-11
P46821	O00468	P46821	O00468	-0.951056	1.41939e-09	5.92823e-08
P46821	P23368	P46821	P23368	-0.993105	2.51465e-16	2.29921e-12
P46821	Q9UHD2	P46821	Q9UHD2	0.972847	1.3644e-11	2.06001e-09
P46821	Q9NY27	P46821	Q9NY27	0.969814	3.15296e-11	3.71625e-09
P46821	Q9Y2K2	P46821	Q9Y2K2	0.978191	2.40318e-12	6.27235e-10
P35241-5	Q5T7W7	P35241	Q5T7W7	0.952375	1.14557e-09	5.0527e-08
P35241	P57723	P35241	P57723	0.958153	4.14554e-10	2.38054e-08
P35241	Q12933-2	P35241	Q12933	0.97295	1.32399e-11	2.01707e-09
P35241	O75695	P35241	O75695	-0.971658	1.91563e-11	2.61338e-09
P35241	Q9UIF9	P35241	Q9UIF9	-0.950171	1.63373e-09	6.58592e-08
P35241	Q93052	P35241	Q93052	0.956419	5.70566e-10	3.01229e-08
P26038	Q92900	P26038	Q92900	0.961769	2.03501e-10	1.41498e-08
P26038	Q6NXE6	P26038	Q6NXE6	0.950962	1.44108e-09	5.99651e-08
P26038	Q8N1G4	P26038	Q8N1G4	0.960594	2.5831e-10	1.68366e-08
P26038	P15121	P26038	P15121	0.972468	1.52292e-11	2.22433e-09
P26038	O14929	P26038	O14929	0.982114	4.97943e-13	2.20259e-10
P15311	Q9H223	P15311	Q9H223	0.950176	1.63244e-09	6.58208e-08
Q9HA77	Q8IYQ7	Q9HA77	Q8IYQ7	0.979297	1.59016e-12	4.75668e-10
Q9HA77	P22059	Q9HA77	P22059	-0.96312	1.53276e-10	1.15144e-08
Q9HA77	P55809	Q9HA77	P55809	0.979692	1.36521e-12	4.29334e-10
Q9HA77	P83916	Q9HA77	P83916	0.968607	4.29891e-11	4.63302e-09
Q9HA77	Q99798	Q9HA77	Q99798	0.954679	7.761e-10	3.78482e-08
Q9HA77	Q8IVH4	Q9HA77	Q8IVH4	0.990253	3.97263e-15	1.09332e-11
Q9HA77	Q96DU7	Q9HA77	Q96DU7	-0.963	1.5725e-10	1.17287e-08
Q9HA77	Q4VC31	Q9HA77	Q4VC31	0.95509	7.22446e-10	3.58778e-08
Q14195-2	O15013	Q14195	O15013	0.983246	2.96219e-13	1.56667e-10
Q14194	P11279	Q14194	P11279	-0.985945	7.32845e-14	6.43668e-11
Q14194	P55010	Q14194	P55010	0.977432	3.15295e-12	7.51808e-10
Q14194	Q08380	Q14194	Q08380	-0.954535	7.9568e-10	3.85597e-08
Q14194	Q9GZZ1	Q14194	Q9GZZ1	0.976018	5.10292e-12	1.0434e-09
Q16555-2	Q96LB3	Q16555	Q96LB3	0.978547	2.10896e-12	5.7471e-10
Q16555-2	Q8WYH8	Q16555	Q8WYH8	-0.963094	1.54136e-10	1.15608e-08
O43747-2	Q8N371-3	O43747	Q8N371	0.955553	6.65994e-10	3.37716e-08
O43747-2	Q92747	O43747	Q92747	0.952	1.21836e-09	5.29035e-08
O43747-2	Q8TEB1	O43747	Q8TEB1	0.952379	1.14492e-09	5.05062e-08
P54920	P68036-3	P54920	P68036	-0.984308	1.76002e-13	1.12232e-10
P54920	O95163	P54920	O95163	-0.968886	4.00567e-11	4.40465e-09
P54920	Q13315	P54920	Q13315	-0.952001	1.21817e-09	5.28972e-08
P54920	P41227	P54920	P41227	-0.969824	3.14517e-11	3.70915e-09
P54920	O75787	P54920	O75787	0.957109	5.03231e-10	2.7467e-08
P54920	Q9Y6Y8	P54920	Q9Y6Y8	-0.959487	3.21291e-10	1.97639e-08
P54920	P35914	P54920	P35914	0.987552	2.78844e-14	3.52794e-11
P54920	Q99598	P54920	Q99598	-0.980104	1.16017e-12	3.85229e-10
P54920	Q9Y5U2	P54920	Q9Y5U2	-0.964601	1.10927e-10	9.11382e-09
P09417	P68371	P09417	P68371	0.964134	1.23029e-10	9.82156e-09
P09417	Q9UBT2	P09417	Q9UBT2	0.96685	6.60804e-11	6.2845e-09
P11766	P12955	P11766	P12955	0.98312	3.14299e-13	1.62692e-10
P11766	Q9BXJ9	P11766	Q9BXJ9	0.969824	3.14517e-11	3.70915e-09
P11766	P45974	P11766	P45974	0.957116	5.02594e-10	2.74401e-08
P11766	Q9NVC3	P11766	Q9NVC3	-0.958667	3.76159e-10	2.21814e-08
P11766	P10599	P11766	P10599	0.957406	4.76476e-10	2.6377e-08
P11766	Q9Y546	P11766	Q9Y546	0.975238	6.57689e-12	1.24063e-09
P11766	P48444	P11766	P48444	0.962005	1.93843e-10	1.36589e-08
P34897	Q7L8L6	P34897	Q7L8L6	0.954969	7.37945e-10	3.64504e-08
P34897	Q00059	P34897	Q00059	0.959857	2.98928e-10	1.87409e-08
P34897	O43159	P34897	O43159	0.956843	5.28349e-10	2.84707e-08
P34897	Q92665	P34897	Q92665	0.975058	6.96416e-12	1.29042e-09
P34897	P07099	P34897	P07099	0.970045	2.96767e-11	3.56116e-09
P34897	Q86UE4	P34897	Q86UE4	0.953962	8.77909e-10	4.1471e-08
P34897	P54278	P34897	P54278	-0.967772	5.28858e-11	5.36591e-09
P34897	P54098	P34897	P54098	0.960793	2.48224e-10	1.63524e-08
P34896	P11172	P34896	P11172	0.969322	3.58278e-11	4.06865e-09
P34896	P61421	P34896	P61421	-0.950075	1.65849e-09	6.66049e-08
P34896	Q16629	P34896	Q16629	-0.966389	7.3692e-11	6.79341e-09
P34896	Q9BPX5	P34896	Q9BPX5	0.954014	8.70164e-10	4.12026e-08
P34896	Q9GZT8	P34896	Q9GZT8	0.979502	1.46967e-12	4.51245e-10
P34896	O94885	P34896	O94885	0.976567	4.24735e-12	9.21063e-10
P34896	Q9NY27	P34896	Q9NY27	0.973646	1.07718e-11	1.74771e-09
P34896	Q9Y295	P34896	Q9Y295	0.978208	2.38854e-12	6.24565e-10
P34896	Q7Z6V5	P34896	Q7Z6V5	0.954322	8.2539e-10	3.96232e-08
O95319-3	P62277	O95319	P62277	-0.966233	7.64405e-11	6.97454e-09
O95319-3	Q9NP66	O95319	Q9NP66	0.961525	2.13965e-10	1.46743e-08
Q92879-4	Q6NXR4	Q92879	Q6NXR4	-0.970783	2.43634e-11	3.09885e-09
Q92879-4	Q8NEC7	Q92879	Q8NEC7	-0.977922	2.64911e-12	6.69198e-10
Q92879-4	O60346	Q92879	O60346	-0.972873	1.3543e-11	2.04911e-09
Q92879-4	P23526	Q92879	P23526	-0.950146	1.64026e-09	6.60579e-08
Q92879-4	Q15555	Q92879	Q15555	-0.952833	1.062e-09	4.77518e-08
Q92879-4	Q99426	Q92879	Q99426	-0.988719	1.27267e-14	2.18744e-11
Q92879-4	O94829	Q92879	O94829	-0.989541	6.96722e-15	1.53467e-11
Q92879-4	P30566	Q92879	P30566	-0.977164	3.4615e-12	8.02122e-10
Q92879-4	Q969U7	Q92879	Q969U7	-0.980777	8.8256e-13	3.21507e-10
Q92879-4	Q9Y237-2	Q92879	Q9Y237	-0.963724	1.34549e-10	1.04815e-08
Q92879-4	Q99633	Q92879	Q99633	-0.970732	2.46975e-11	3.12826e-09
Q92879-4	O43156	Q92879	O43156	-0.959602	3.14198e-10	1.9441e-08
P12081	Q7Z392	P12081	Q7Z392	0.952242	1.17103e-09	5.1365e-08
P12081	P04179	P12081	P04179	-0.960408	2.68058e-10	1.72968e-08
P12081	P14324	P12081	P14324	0.97934	1.56431e-12	4.70475e-10
P12081	Q5H9R7-5	P12081	Q5H9R7	0.958526	3.86358e-10	2.26138e-08
P12081	Q9UI26-2	P12081	Q9UI26	0.955418	6.82011e-10	3.43715e-08
P12081	P15104	P12081	P15104	0.965268	9.54895e-11	8.18545e-09
P12081	Q96EK6	P12081	Q96EK6	0.95736	4.80562e-10	2.65455e-08
P12081	P34949	P12081	P34949	0.973884	1.00267e-11	1.66413e-09
P12081	P24666	P12081	P24666	0.962589	1.71557e-10	1.24974e-08
P12081	Q9BT17	P12081	Q9BT17	-0.960196	2.79603e-10	1.78429e-08
P49590	Q8IZ21-2	P49590	Q8IZ21	-0.96432	1.18086e-10	9.53456e-09
P49590	P04843	P49590	P04843	0.95372	9.14876e-10	4.27633e-08
P49590	Q8IZ73	P49590	Q8IZ73	-0.962352	1.8029e-10	1.29585e-08
P49590	Q9BXW7	P49590	Q9BXW7	0.991489	1.34805e-15	5.82143e-12
P49590	Q00688	P49590	Q00688	-0.983323	2.85597e-13	1.53055e-10
P49590	Q9P2R3-4	P49590	Q9P2R3	-0.973028	1.29401e-11	1.98619e-09
P49590	Q13614	P49590	Q13614	-0.966869	6.57894e-11	6.26468e-09
P49590	Q9Y3C8	P49590	Q9Y3C8	-0.953831	8.97752e-10	4.21593e-08
P49590	Q7Z422	P49590	Q7Z422	-0.969641	3.29869e-11	3.8367e-09
P49590	Q9UJ41-3	P49590	Q9UJ41	-0.960411	2.67914e-10	1.72903e-08
P49590	Q5TBB1	P49590	Q5TBB1	-0.985157	1.13055e-13	8.45774e-11
P49590	P21953	P49590	P21953	0.982074	5.06818e-13	2.22717e-10
P49590	Q6PD74	P49590	Q6PD74	-0.955222	7.05949e-10	3.52689e-08
P49590	Q9UNK0	P49590	Q9UNK0	0.972581	1.47409e-11	2.17483e-09
Q15057	Q92558	Q15057	Q92558	0.955456	6.7748e-10	3.42034e-08
Q15057	Q8WYA0	Q15057	Q8WYA0	0.958808	3.66224e-10	2.17466e-08
Q15057	Q8IVH4	Q15057	Q8IVH4	-0.959252	3.36276e-10	2.04324e-08
Q15057	Q96DU7	Q15057	Q96DU7	0.961557	2.12597e-10	1.46066e-08
Q5PRF9	Q13625-3	Q5PRF9	Q13625	0.964242	1.20135e-10	9.65384e-09
Q5PRF9	Q6VY07-2	Q5PRF9	Q6VY07	0.955823	6.34796e-10	3.25964e-08
Q5PRF9	P52907	Q5PRF9	P52907	0.956706	5.41668e-10	2.89965e-08
P09601	Q04206	P09601	Q04206	-0.986184	6.39109e-14	5.89892e-11
P09601	Q13099-1	P09601	Q13099	-0.963873	1.30267e-10	1.02376e-08
P09601	Q96S97	P09601	Q96S97	0.971967	1.75617e-11	2.45611e-09
Q9BRX8	P51687	Q9BRX8	P51687	0.977024	3.63374e-12	8.29067e-10
Q9BRX8	P13611	Q9BRX8	P13611	0.957974	4.28788e-10	2.4398e-08
Q12872-2	Q5VT52	Q12872	Q5VT52	0.954052	8.6456e-10	4.10029e-08
Q9NRA8-3	P18615	Q9NRA8	P18615	0.98141	6.7668e-13	2.69256e-10
P22570-3	Q00059	P22570	Q00059	0.953191	1.00022e-09	4.56927e-08
P22570-3	Q9Y3B7	P22570	Q9Y3B7	0.956798	5.32648e-10	2.86421e-08
P22570-3	O43159	P22570	O43159	0.951934	1.23153e-09	5.33243e-08
P22570-3	Q92665	P22570	Q92665	0.961998	1.94111e-10	1.36721e-08
P22570-3	P82664	P22570	P82664	0.979882	1.26671e-12	4.08499e-10
Q9C0C9	Q96EY9	Q9C0C9	Q96EY9	0.955558	6.65354e-10	3.37471e-08
Q9C0C9	Q8TBC4	Q9C0C9	Q8TBC4	0.967658	5.43837e-11	5.47267e-09
Q9C0C9	Q14997	Q9C0C9	Q14997	0.987615	2.67742e-14	3.44106e-11
Q9C0C9	Q9Y5B0	Q9C0C9	Q9Y5B0	0.972757	1.40057e-11	2.0985e-09
Q9C0C9	Q9Y508	Q9C0C9	Q9Y508	0.960738	2.50974e-10	1.64837e-08
Q9C0C9	P13693	Q9C0C9	P13693	0.982301	4.58072e-13	2.08535e-10
Q9C0C9	Q13347	Q9C0C9	Q13347	0.981465	6.61002e-13	2.65254e-10
Q9C0C9	Q16836-2	Q9C0C9	Q16836	-0.96419	1.21516e-10	9.7341e-09
Q9C0C9	O00471	Q9C0C9	O00471	0.977709	2.8583e-12	7.0416e-10
Q9C0C9	Q8N543	Q9C0C9	Q8N543	0.954586	7.88747e-10	3.83076e-08
Q9C0C9	P62495	Q9C0C9	P62495	0.967346	5.86749e-11	5.77679e-09
Q9C0C9	P14678-3	Q9C0C9	P14678	-0.957376	4.79172e-10	2.64871e-08
Q13813-2	O43314	Q13813	O43314	-0.952456	1.13035e-09	5.00321e-08
Q13813-2	Q9NTJ4-4	Q13813	Q9NTJ4	-0.973102	1.26639e-11	1.95678e-09
Q13813-2	Q5TDH0	Q13813	Q5TDH0	-0.978172	2.42034e-12	6.3042e-10
Q9P287	P49589-3	Q9P287	P49589	0.955976	6.17793e-10	3.19478e-08
Q9P287-2	O95359-3	Q9P287	O95359	0.950433	1.56751e-09	6.38506e-08
Q9P287-2	P04899-4	Q9P287	P04899	-0.954485	8.02645e-10	3.88034e-08
Q9P287-2	P55795	Q9P287	P55795	-0.9627	1.67569e-10	1.22878e-08
Q9P287-2	Q9P2B2	Q9P287	Q9P2B2	-0.957949	4.30735e-10	2.44795e-08
Q9P287-2	P16220-1	Q9P287	P16220	-0.950361	1.58557e-09	6.44052e-08
Q3ZAQ7	P37268	Q3ZAQ7	P37268	0.975079	6.91954e-12	1.28474e-09
Q8WVV9	Q8TD30	Q8WVV9	Q8TD30	-0.952	1.21837e-09	5.29038e-08
O95602	P15559	O95602	P15559	0.953116	1.01289e-09	4.6125e-08
Q9H3S7	P63104	Q9H3S7	P63104	0.965351	9.36898e-11	8.07371e-09
Q9H3S7	P49593	Q9H3S7	P49593	0.977468	3.11318e-12	7.45446e-10
Q9H3S7	O60518	Q9H3S7	O60518	0.951335	1.35733e-09	5.73407e-08
Q9H3S7	Q9P2R3-4	Q9H3S7	Q9P2R3	0.956671	5.45127e-10	2.91349e-08
Q9H3S7	Q13614	Q9H3S7	Q13614	0.971331	2.09755e-11	2.78638e-09
Q9H3S7	Q9Y3C8	Q9H3S7	Q9Y3C8	0.963003	1.57155e-10	1.17238e-08
Q9H3S7	Q6PD74	Q9H3S7	Q6PD74	0.955082	7.23455e-10	3.59165e-08
P50583	P62258	P50583	P62258	0.958357	3.98967e-10	2.3152e-08
P50583	P22033	P50583	P22033	-0.954668	7.77549e-10	3.79007e-08
P50583	Q86UA1	P50583	Q86UA1	0.960064	2.86979e-10	1.81869e-08
P50583	Q9Y2S7	P50583	Q9Y2S7	-0.951205	1.38586e-09	5.82357e-08
P50583	Q9BYG3	P50583	Q9BYG3	-0.961562	2.12348e-10	1.45947e-08
P50583	P43121	P50583	P43121	-0.958434	3.9321e-10	2.29054e-08
P50583	P36507	P50583	P36507	0.959224	3.38099e-10	2.05175e-08
P50583	O94782	P50583	O94782	0.955336	6.91998e-10	3.47445e-08
P50583	Q9H0R4	P50583	Q9H0R4	0.977195	3.42422e-12	7.96119e-10
P50583	P07311	P50583	P07311	0.974106	9.36971e-12	1.58778e-09
P50583	Q6DKI1	P50583	Q6DKI1	-0.958884	3.60913e-10	2.15143e-08
P50583	Q08426	P50583	Q08426	-0.962814	1.63582e-10	1.20729e-08
O96013	Q01860	O96013	Q01860	-0.951578	1.305e-09	5.56819e-08
P53041	Q86Y07	P53041	Q86Y07	-0.956362	5.7649e-10	3.03515e-08
P53041	P28074	P53041	P28074	0.984129	1.9256e-13	1.18965e-10
P53041	P62937	P53041	P62937	0.960554	2.6037e-10	1.69354e-08
P53041	P22392-2	P53041	P22392	0.974097	9.39501e-12	1.59086e-09
P53041	O00487	P53041	O00487	0.951429	1.33674e-09	5.66884e-08
P53041	Q8IVD9	P53041	Q8IVD9	0.958124	4.16854e-10	2.39014e-08
P53041	P60983	P53041	P60983	0.953909	8.85942e-10	4.17516e-08
P53041	Q9Y312	P53041	Q9Y312	0.98211	4.98898e-13	2.20528e-10
P42765	P33992	P42765	P33992	-0.951221	1.3824e-09	5.8122e-08
P78527	O75521	P78527	O75521	-0.953477	9.53333e-10	4.40974e-08
Q04637-8	Q8TEX9-2	Q04637	Q8TEX9	0.969421	3.49272e-11	3.99499e-09
Q04637-8	P07814	Q04637	P07814	0.953658	9.24558e-10	4.30986e-08
Q04637-8	O43592	Q04637	O43592	0.950635	1.51818e-09	6.23497e-08
Q04637-8	Q9UNM6-2	Q04637	Q9UNM6	0.9762	4.80461e-12	1.00141e-09
Q04637-8	O60841	Q04637	O60841	0.987656	2.60853e-14	3.38784e-11
Q04637-8	Q14240-2	Q04637	Q14240	0.968145	4.82388e-11	5.02571e-09
Q04637-8	O00303	Q04637	O00303	0.966461	7.24614e-11	6.71361e-09
Q04637-8	Q9BTE3	Q04637	Q9BTE3	0.971294	2.11912e-11	2.80644e-09
Q04637-8	Q2NL82	Q04637	Q2NL82	0.958853	3.6305e-10	2.16094e-08
Q04637-8	P0DPI2	Q04637	P0DPI2	-0.967509	5.63957e-11	5.61627e-09
Q04637-8	Q96KP1	Q04637	Q96KP1	0.961784	2.02871e-10	1.41178e-08
O43432-3	Q9HCE3	O43432	Q9HCE3	-0.958771	3.68815e-10	2.1855e-08
O43432-3	O75051	O43432	O75051	0.953529	9.44852e-10	4.38087e-08
O43432-3	Q12986	O43432	Q12986	-0.959509	3.19907e-10	1.97002e-08
P48506	P30084	P48506	P30084	-0.966801	6.68586e-11	6.3384e-09
P48506	Q9BSH4	P48506	Q9BSH4	-0.977476	3.10429e-12	7.44041e-10
P48506	Q70UQ0-4	P48506	Q70UQ0	-0.977799	2.76787e-12	6.89134e-10
P48506	Q86TI0	P48506	Q86TI0	0.952888	1.05231e-09	4.74333e-08
P48506	P62826	P48506	P62826	0.95266	1.09286e-09	4.87785e-08
Q07954	Q8NG31	Q07954	Q8NG31	-0.956991	5.14298e-10	2.79113e-08
P61201-2	P54619-3	P61201	P54619	0.983952	2.10391e-13	1.26136e-10
P61201-2	Q9Y315	P61201	Q9Y315	0.966085	7.91307e-11	7.149e-09
P61201-2	Q9Y5B0	P61201	Q9Y5B0	0.969398	3.51322e-11	4.01191e-09
P61201-2	Q9Y450	P61201	Q9Y450	0.970302	2.77221e-11	3.3941e-09
P61201-2	Q86WR0	P61201	Q86WR0	0.979631	1.39758e-12	4.35905e-10
P61201-2	Q9Y508	P61201	Q9Y508	0.973554	1.10749e-11	1.78167e-09
P61201-2	P13693	P61201	P13693	0.969046	3.84555e-11	4.27825e-09
P61201-2	Q13347	P61201	Q13347	0.971249	2.14545e-11	2.83039e-09
P61201-2	Q9UP83-2	P61201	Q9UP83	0.98443	1.65361e-13	1.07807e-10
P61201-2	Q9NRP2	P61201	Q9NRP2	-0.959258	3.35874e-10	2.04159e-08
P55084	O75694	P55084	O75694	0.971549	1.97472e-11	2.66994e-09
P55084	Q8IYR2	P55084	Q8IYR2	-0.978103	2.48113e-12	6.40732e-10
P55084	Q7L1Q6-3	P55084	Q7L1Q6	-0.956138	6.00144e-10	3.12724e-08
P55084	Q15555	P55084	Q15555	-0.970711	2.48384e-11	3.14089e-09
P55084	O95347	P55084	O95347	-0.970456	2.66019e-11	3.29653e-09
P55084	Q99707	P55084	Q99707	-0.971362	2.07971e-11	2.76899e-09
P55084	Q9BYD6	P55084	Q9BYD6	0.994744	2.88237e-17	7.13201e-13
P55084	Q13795	P55084	Q13795	0.963674	1.36016e-10	1.05627e-08
P55084	Q9BU61	P55084	Q9BU61	0.990304	3.81136e-15	1.06613e-11
P55084	O00217	P55084	O00217	0.974251	8.96259e-12	1.53965e-09
P55084	P51798	P55084	P51798	0.966126	7.83705e-11	7.09842e-09
P55084	Q9BSV6	P55084	Q9BSV6	-0.965219	9.65435e-11	8.2519e-09
P55084	Q99633	P55084	Q99633	-0.95193	1.23238e-09	5.33516e-08
P55084	Q96GY0	P55084	Q96GY0	-0.96333	1.46524e-10	1.11459e-08
O00231-2	Q9BV44	O00231	Q9BV44	0.975865	5.36671e-12	1.07912e-09
O00231-2	P11586	O00231	P11586	0.991782	1.01956e-15	4.96404e-12
O00231-2	P52788	O00231	P52788	0.976438	4.43704e-12	9.48806e-10
O00231-2	P11142	O00231	P11142	0.97317	1.24105e-11	1.9292e-09
O00231-2	P34932	O00231	P34932	0.985178	1.11833e-13	8.39883e-11
O00231-2	Q99832	O00231	Q99832	0.971682	1.90281e-11	2.60082e-09
O00231-2	P42695	O00231	P42695	0.958497	3.8855e-10	2.27069e-08
O00231-2	P62861	O00231	P62861	0.971474	2.01624e-11	2.70947e-09
Q9BUF5	O00468	Q9BUF5	O00468	-0.965703	8.64335e-11	7.61382e-09
Q9BUF5	Q9NWZ5	Q9BUF5	Q9NWZ5	0.960423	2.67297e-10	1.72624e-08
Q13509	Q12931	Q13509	Q12931	-0.953756	9.09298e-10	4.25667e-08
Q13509	Q9UGL1	Q13509	Q9UGL1	-0.959405	3.2645e-10	1.99972e-08
Q13509	Q7Z3U7	Q13509	Q7Z3U7	0.96938	3.53015e-11	4.0256e-09
Q13509	P04049-2	Q13509	P04049	0.962135	1.88659e-10	1.3391e-08
Q13509	Q5VW36	Q13509	Q5VW36	0.977567	3.00593e-12	7.27866e-10
Q13509	Q9H6Z4-2	Q13509	Q9H6Z4	0.962113	1.89526e-10	1.3436e-08
Q13509	P41567	Q13509	P41567	0.955107	7.2038e-10	3.57981e-08
P68371	Q00169	P68371	Q00169	0.95029	1.60339e-09	6.49479e-08
P68371	Q9UBT2	P68371	Q9UBT2	0.95895	3.56395e-10	2.13169e-08
P68371	Q9UHW5-2	P68371	Q9UHW5	0.962759	1.65501e-10	1.21772e-08
P68371	Q9UBU9	P68371	Q9UBU9	-0.950961	1.44116e-09	5.99673e-08
P68371	Q08170	P68371	Q08170	-0.953539	9.4332e-10	4.37568e-08
P68371	Q9UII2	P68371	Q9UII2	-0.964057	1.25116e-10	9.94115e-09
P68371	Q5TDH0	P68371	Q5TDH0	0.969093	3.79988e-11	4.24261e-09
P68371	P49902	P68371	P49902	0.951663	1.28717e-09	5.51128e-08
P04350	Q5T200	P04350	Q5T200	-0.955029	7.303e-10	3.61701e-08
Q9UJX2	Q15406	Q9UJX2	Q15406	0.958174	4.12935e-10	2.37364e-08
Q9UJX2	Q9NVD7	Q9UJX2	Q9NVD7	0.974311	8.79743e-12	1.51935e-09
P48728	Q96GG9	P48728	Q96GG9	-0.994625	3.44442e-17	7.77596e-13
P48728	P22033	P48728	P22033	0.955884	6.27941e-10	3.23391e-08
P48728	Q96SZ5	P48728	Q96SZ5	-0.978382	2.24108e-12	5.98561e-10
P48728	P00367	P48728	P00367	0.964534	1.1261e-10	9.21317e-09
P48728	Q08426	P48728	Q08426	0.955897	6.26553e-10	3.2286e-08
Q8IZ69	O43760-2	Q8IZ69	O43760	-0.952384	1.14392e-09	5.04726e-08
Q8IZ69	Q92541	Q8IZ69	Q92541	0.990676	2.78933e-15	8.91136e-12
Q8IZ69	Q9P246-2	Q8IZ69	Q9P246	-0.959903	2.96186e-10	1.86124e-08
Q8IZ69	Q8IWA0	Q8IZ69	Q8IWA0	-0.955764	6.41522e-10	3.28492e-08
Q8IZ69	Q9H845	Q8IZ69	Q9H845	-0.95943	3.2484e-10	1.9925e-08
Q8IZ69	Q6P1L5	Q8IZ69	Q6P1L5	0.958564	3.83648e-10	2.25019e-08
Q8IZ69	Q92688	Q8IZ69	Q92688	0.971822	1.82958e-11	2.52875e-09
Q8IZ69	Q7L0Y3	Q8IZ69	Q7L0Y3	-0.961492	2.15415e-10	1.47478e-08
Q96G03	Q00059	Q96G03	Q00059	-0.967273	5.97127e-11	5.84839e-09
Q96G03	Q9Y3B7	Q96G03	Q9Y3B7	-0.983821	2.24392e-13	1.31338e-10
Q96G03	Q92665	Q96G03	Q92665	-0.973317	1.18837e-11	1.8709e-09
Q96G03	P31150	Q96G03	P31150	0.959267	3.35272e-10	2.03886e-08
Q96G03	P54278	Q96G03	P54278	0.970086	2.9353e-11	3.53382e-09
Q96G03	P82664	Q96G03	P82664	-0.957359	4.80662e-10	2.65491e-08
Q96G03	P0DPI2	Q96G03	P0DPI2	-0.983661	2.42656e-13	1.38076e-10
Q96G03	Q969R8	Q96G03	Q969R8	0.952881	1.05354e-09	4.74729e-08
Q6PCE3	P08238	Q6PCE3	P08238	0.980892	8.41755e-13	3.11514e-10
Q6PCE3	Q96PZ0-2	Q6PCE3	Q96PZ0	0.968993	3.89825e-11	4.31998e-09
Q6PCE3	Q9NT62	Q6PCE3	Q9NT62	0.953666	9.2324e-10	4.30524e-08
Q6PCE3	Q9UPM8	Q6PCE3	Q9UPM8	0.980692	9.14258e-13	3.29229e-10
Q6PCE3	P15170-3	Q6PCE3	P15170	0.981246	7.25425e-13	2.81808e-10
Q96DX7	Q14684	Q96DX7	Q14684	-0.962611	1.70746e-10	1.24563e-08
P35222	Q9P2K5	P35222	Q9P2K5	0.982724	3.78051e-13	1.83938e-10
O15111	Q9NVQ4-2	O15111	Q9NVQ4	0.95413	8.5315e-10	4.06059e-08
O15111	Q96EL3	O15111	Q96EL3	-0.951234	1.37956e-09	5.80343e-08
O14920	Q96FA3	O14920	Q96FA3	0.955843	6.32648e-10	3.25161e-08
Q96EY9	P15880	Q96EY9	P15880	0.972409	1.54884e-11	2.2507e-09
Q96EY9	Q9BRP8	Q96EY9	Q9BRP8	0.954395	8.15108e-10	3.92529e-08
Q96EY9	P15104	Q96EY9	P15104	0.961114	2.32648e-10	1.55973e-08
Q96EY9	Q96EK6	Q96EY9	Q96EK6	0.990908	2.2826e-15	7.91434e-12
Q8WVM7	Q6F5E8	Q8WVM7	Q6F5E8	-0.952092	1.20016e-09	5.23181e-08
Q9P0K7-4	Q9Y303-3	Q9P0K7	Q9Y303	-0.963505	1.41102e-10	1.08481e-08
Q6KC79	P09972	Q6KC79	P09972	-0.953187	1.00096e-09	4.57186e-08
Q8TDM6	P61254	Q8TDM6	P61254	-0.958098	4.1888e-10	2.39853e-08
Q8TDM6	P53611	Q8TDM6	P53611	-0.960348	2.71307e-10	1.74503e-08
Q15398	P49366	Q15398	P49366	0.960611	2.5743e-10	1.67935e-08
P25787	Q8TEX9-2	P25787	Q8TEX9	0.981574	6.30658e-13	2.57168e-10
P25787	Q9UNM6-2	P25787	Q9UNM6	0.978399	2.22763e-12	5.96071e-10
P25787	O60841	P25787	O60841	0.958015	4.25475e-10	2.42595e-08
P25787	Q14240-2	P25787	Q14240	0.986679	4.78206e-14	4.924e-11
P25787	Q13867	P25787	Q13867	0.953515	9.4713e-10	4.38866e-08
P25787	Q9BTE3	P25787	Q9BTE3	0.994472	4.31016e-17	8.74947e-13
P25787	P31150	P25787	P31150	0.981213	7.35592e-13	2.84489e-10
P25787	P0DPI2	P25787	P0DPI2	-0.974085	9.43085e-12	1.59516e-09
P25787	Q96KP1	P25787	Q96KP1	0.98123	7.30531e-13	2.83186e-10
P25787	Q8NDH3	P25787	Q8NDH3	0.970769	2.44562e-11	3.10701e-09
P25787	Q969R8	P25787	Q969R8	0.953354	9.73221e-10	4.47764e-08
Q8WXI9	Q13330-3	Q8WXI9	Q13330	0.950586	1.52991e-09	6.2703e-08
Q8WXI9	Q66PJ3	Q8WXI9	Q66PJ3	0.954653	7.79617e-10	3.79771e-08
Q86Y07	Q9UJZ1	Q86Y07	Q9UJZ1	0.974012	9.64338e-12	1.61973e-09
Q86Y07	Q8ND56-2	Q86Y07	Q8ND56	-0.956415	5.70941e-10	3.01371e-08
Q86Y07	O95182	Q86Y07	O95182	0.963797	1.32424e-10	1.03614e-08
Q86Y07	Q5T160	Q86Y07	Q5T160	0.9836	2.49995e-13	1.40735e-10
Q86Y07	Q13084	Q86Y07	Q13084	0.956575	5.54714e-10	2.95107e-08
Q86Y07	Q13608	Q86Y07	Q13608	0.981117	7.66171e-13	2.92181e-10
P46063	Q9GZR1	P46063	Q9GZR1	0.954956	7.39601e-10	3.65127e-08
Q6P2E9	Q9NPF5	Q6P2E9	Q9NPF5	0.970234	2.82267e-11	3.43694e-09
Q9BV44	Q9UI10	Q9BV44	Q9UI10	0.974519	8.24918e-12	1.45252e-09
Q9BV44	Q9H063	Q9BV44	Q9H063	0.952988	1.03487e-09	4.68573e-08
Q15042-3	P31153	Q15042	P31153	0.956981	5.15186e-10	2.79461e-08
Q15042-3	P20290	Q15042	P20290	0.955751	6.43038e-10	3.29078e-08
Q8IY81	Q12931	Q8IY81	Q12931	0.97308	1.27465e-11	1.96563e-09
Q8IY81	Q8TD30	Q8IY81	Q8TD30	0.964238	1.2024e-10	9.65939e-09
Q8IY81	Q92609-2	Q8IY81	Q92609	-0.974819	7.51069e-12	1.36149e-09
Q8IY81	Q9ULH1-2	Q8IY81	Q9ULH1	-0.968032	4.9611e-11	5.12733e-09
Q8IY81	Q9NX20	Q8IY81	Q9NX20	0.963935	1.28522e-10	1.01367e-08
Q8IY81	Q8NFV4	Q8IY81	Q8NFV4	0.967245	6.01135e-11	5.87539e-09
Q8IY81	Q6IA17	Q8IY81	Q6IA17	0.971084	2.24471e-11	2.92267e-09
Q9Y4L1	Q9NYB9	Q9Y4L1	Q9NYB9	-0.953997	8.72768e-10	4.12941e-08
Q9Y4L1	Q9NPH2	Q9Y4L1	Q9NPH2	-0.977361	3.23234e-12	7.65283e-10
Q9Y4L1	O15084	Q9Y4L1	O15084	-0.973463	1.13779e-11	1.81563e-09
Q8WYP5-2	Q9UJZ1	Q8WYP5	Q9UJZ1	0.951595	1.3014e-09	5.55672e-08
Q8WYP5-2	Q8ND56-2	Q8WYP5	Q8ND56	-0.986216	6.27512e-14	5.83308e-11
Q8WYP5-2	Q5T160	Q8WYP5	Q5T160	0.976881	3.81732e-12	8.57238e-10
Q8WYP5-2	Q9NVQ4-2	Q8WYP5	Q9NVQ4	-0.967937	5.07831e-11	5.21366e-09
Q8WYP5-2	Q86YH6	Q8WYP5	Q86YH6	0.953034	1.02691e-09	4.65926e-08
Q8WYP5-2	P35613	Q8WYP5	P35613	0.967562	5.56754e-11	5.56568e-09
Q8WYP5-2	Q13084	Q8WYP5	Q13084	0.955676	6.51593e-10	3.32346e-08
Q8WYP5-2	Q13608	Q8WYP5	Q13608	0.982331	4.51858e-13	2.06652e-10
Q8WYP5-2	Q9UI43	Q8WYP5	Q9UI43	0.965924	8.21357e-11	7.34164e-09
Q8WYP5-2	Q96EL3	Q8WYP5	Q96EL3	0.960819	2.46915e-10	1.62888e-08
Q9Y6E0	O75794	Q9Y6E0	O75794	0.974003	9.66885e-12	1.62268e-09
O75489	Q00059	O75489	Q00059	0.982692	3.83569e-13	1.85687e-10
O75489	Q9Y3B7	O75489	Q9Y3B7	0.996134	2.4764e-18	1.93772e-13
O75489	Q92665	O75489	Q92665	0.98805	2.01471e-14	2.90203e-11
O75489	P54278	O75489	P54278	-0.954548	7.93884e-10	3.84935e-08
O75489	P54098	O75489	P54098	0.950236	1.617e-09	6.53528e-08
O75489	P82664	O75489	P82664	0.979342	1.56338e-12	4.70332e-10
O75489	P0DPI2	O75489	P0DPI2	0.964948	1.02638e-10	8.6209e-09
Q9UBP6	Q9UHD1	Q9UBP6	Q9UHD1	0.951734	1.27235e-09	5.46359e-08
Q9UBP6	P06744-2	Q9UBP6	P06744	0.976534	4.29487e-12	9.28198e-10
Q9UBP6	Q9UL46	Q9UBP6	Q9UL46	0.970873	2.37772e-11	3.04617e-09
Q9UBP6	Q9UBU9	Q9UBP6	Q9UBU9	-0.952926	1.04561e-09	4.72182e-08
Q9UBP6	Q93052	Q9UBP6	Q93052	0.952408	1.13945e-09	5.03268e-08
Q9UBP6	Q96MU7	Q9UBP6	Q96MU7	-0.953731	9.13078e-10	4.26998e-08
Q8NF37	Q9UBV2	Q8NF37	Q9UBV2	0.958048	4.22822e-10	2.41478e-08
Q9UKV3	Q9NYP9	Q9UKV3	Q9NYP9	0.957496	4.68622e-10	2.6056e-08
Q9UKV3	P40429	Q9UKV3	P40429	-0.96357	1.39127e-10	1.07382e-08
Q9UKV3	Q9BT73	Q9UKV3	Q9BT73	-0.957106	5.03525e-10	2.74783e-08
Q9H307	Q8TEX9-2	Q9H307	Q8TEX9	-0.970859	2.38629e-11	3.05405e-09
Q9H307	Q9UNM6-2	Q9H307	Q9UNM6	-0.963995	1.26834e-10	1.00395e-08
Q9H307	Q14240-2	Q9H307	Q14240	-0.967339	5.87635e-11	5.78352e-09
Q9H307	Q13867	Q9H307	Q13867	-0.964018	1.26183e-10	1.00029e-08
Q9H307	Q9BTE3	Q9H307	Q9BTE3	-0.98867	1.31789e-14	2.23509e-11
Q9H307	P31150	Q9H307	P31150	-0.97878	1.93456e-12	5.42755e-10
Q9H307	P0DPI2	Q9H307	P0DPI2	0.9597	3.08246e-10	1.91724e-08
Q9H307	Q96KP1	Q9H307	Q96KP1	-0.97636	4.55432e-12	9.65849e-10
Q9H307	Q8NDH3	Q9H307	Q8NDH3	-0.95364	9.27306e-10	4.31939e-08
Q96GQ7	O75694	Q96GQ7	O75694	0.953004	1.0321e-09	4.6766e-08
Q96GQ7	Q8IYR2	Q96GQ7	Q8IYR2	-0.951684	1.2827e-09	5.49725e-08
Q96GQ7	Q5VSL9	Q96GQ7	Q5VSL9	-0.956397	5.72871e-10	3.02128e-08
Q96GQ7	Q13596-3	Q96GQ7	Q13596	-0.959314	3.32267e-10	2.0256e-08
Q96GQ7	Q99707	Q96GQ7	Q99707	-0.985064	1.18862e-13	8.73375e-11
Q96GQ7	Q9BYD6	Q96GQ7	Q9BYD6	0.980307	1.06937e-12	3.65444e-10
Q96GQ7	Q9BU61	Q96GQ7	Q9BU61	0.975885	5.3312e-12	1.07424e-09
Q96GQ7	O75436	Q96GQ7	O75436	-0.977309	3.2911e-12	7.7471e-10
Q96GQ7	Q9BSV6	Q96GQ7	Q9BSV6	-0.972967	1.31753e-11	2.01044e-09
Q9Y639	Q8N766	Q9Y639	Q8N766	0.95366	9.24223e-10	4.30871e-08
Q9Y639	Q92900	Q9Y639	Q92900	-0.957465	4.71313e-10	2.61645e-08
Q9Y639	Q9BSJ8-2	Q9Y639	Q9BSJ8	0.986069	6.8266e-14	6.1579e-11
Q9Y639	Q9H6E5	Q9Y639	Q9H6E5	-0.970351	2.73601e-11	3.3625e-09
Q9Y639	O43920	Q9Y639	O43920	0.968664	4.23759e-11	4.58537e-09
Q9Y639	Q99643	Q9Y639	Q99643	0.975038	7.00908e-12	1.29653e-09
Q13796	Q15036	Q13796	Q15036	-0.976141	4.89973e-12	1.01524e-09
P31146	P84103	P31146	P84103	-0.972827	1.3724e-11	2.06892e-09
P31146	O15382	P31146	O15382	-0.954223	8.39595e-10	4.01202e-08
P31146	Q8IZ21-2	P31146	Q8IZ21	0.967672	5.4197e-11	5.45915e-09
P31146	O43678	P31146	O43678	-0.956079	6.06541e-10	3.15196e-08
P31146	Q13614	P31146	Q13614	0.958515	3.87231e-10	2.26514e-08
P31146	Q8IYI6	P31146	Q8IYI6	0.960068	2.86758e-10	1.81769e-08
P31146	Q8WU76	P31146	Q8WU76	-0.972933	1.33054e-11	2.02402e-09
P31146	Q9UJ41-3	P31146	Q9UJ41	0.961048	2.35787e-10	1.57529e-08
P31146	Q9Y2Q5-2	P31146	Q9Y2Q5	-0.954703	7.72906e-10	3.77314e-08
P31146	P21953	P31146	P21953	-0.964249	1.19955e-10	9.64382e-09
P31146	Q9UNK0	P31146	Q9UNK0	-0.950001	1.67795e-09	6.719e-08
Q96JP5	Q9NVQ4-2	Q96JP5	Q9NVQ4	0.955152	7.14679e-10	3.55929e-08
Q92947	P36915	Q92947	P36915	-0.972834	1.36966e-11	2.06566e-09
Q92947	Q6PI48	Q92947	Q6PI48	0.977236	3.37663e-12	7.88762e-10
Q92947	P31930	Q92947	P31930	0.968106	4.87058e-11	5.06012e-09
Q92947	Q9UEU0	Q92947	Q9UEU0	0.971274	2.13085e-11	2.81744e-09
Q92947	O00170	Q92947	O00170	-0.965658	8.73387e-11	7.67056e-09
Q92947	P49354	Q92947	P49354	-0.967846	5.19402e-11	5.29672e-09
Q92947	Q8WUX9	Q92947	Q8WUX9	-0.97904	1.75373e-12	5.08144e-10
Q92947	Q96RT8	Q92947	Q96RT8	-0.968481	4.43621e-11	4.73818e-09
Q92947	Q13309	Q92947	Q13309	-0.951559	1.30892e-09	5.58032e-08
Q92947	Q96BN8	Q92947	Q96BN8	-0.971318	2.10513e-11	2.7934e-09
Q15181	P35998	Q15181	P35998	0.975994	5.14329e-12	1.04899e-09
Q15181	Q7Z3U7	Q15181	Q7Z3U7	0.971462	2.02266e-11	2.71584e-09
Q15181	Q9H299	Q15181	Q9H299	0.988296	1.70652e-14	2.62388e-11
Q15181	Q9NZL4-3	Q15181	Q9NZL4	0.969284	3.61775e-11	4.09686e-09
Q15181	P55010	Q15181	P55010	0.967665	5.42986e-11	5.46628e-09
Q15181	P04049-2	Q15181	P04049	0.958563	3.83665e-10	2.25025e-08
Q15181	P25789	Q15181	P25789	0.992939	3.04042e-16	2.54846e-12
Q15181	P29401-2	Q15181	P29401	0.961419	2.18678e-10	1.49115e-08
Q15181	Q8IWV7	Q15181	Q8IWV7	0.987427	3.01793e-14	3.70588e-11
Q15181	P53004	Q15181	P53004	0.956888	5.23985e-10	2.82995e-08
Q15181	Q9GZZ1	Q15181	Q9GZZ1	0.985017	1.2183e-13	8.87576e-11
Q15181	Q8IWL3	Q15181	Q8IWL3	-0.961908	1.97764e-10	1.38604e-08
Q9H2U2-2	Q96QE5	Q9H2U2	Q96QE5	0.973554	1.10722e-11	1.78139e-09
Q9H2U2-2	Q13432	Q9H2U2	Q13432	-0.953216	9.95992e-10	4.5549e-08
Q9H2U2-2	Q5MIZ7	Q9H2U2	Q5MIZ7	-0.967189	6.09355e-11	5.93336e-09
Q9H2U2-2	Q9UKG1	Q9H2U2	Q9UKG1	-0.961143	2.31308e-10	1.55333e-08
Q9H2U2-2	P15531-2	Q9H2U2	P15531	-0.984	2.05392e-13	1.24114e-10
Q9H2U2-2	P51965	Q9H2U2	P51965	-0.967706	5.37567e-11	5.42822e-09
Q9H2U2-2	P60842	Q9H2U2	P60842	-0.960615	2.57227e-10	1.67845e-08
Q9H2U2-2	Q7L576	Q9H2U2	Q7L576	-0.961797	2.0235e-10	1.40915e-08
Q9H2U2-2	Q9H1A4	Q9H2U2	Q9H1A4	-0.974472	8.37149e-12	1.46767e-09
Q9H2U2-2	Q9Y3P9	Q9H2U2	Q9Y3P9	-0.962378	1.79326e-10	1.29086e-08
Q9H2U2-2	Q96FW1	Q9H2U2	Q96FW1	-0.984914	1.28672e-13	9.20743e-11
Q9H2U2-2	Q96BT7-4	Q9H2U2	Q96BT7	-0.95656	5.56212e-10	2.95697e-08
Q9H2U2-2	P15735	Q9H2U2	P15735	-0.953631	9.28751e-10	4.32417e-08
Q9H2U2-2	Q96DP5	Q9H2U2	Q96DP5	0.955158	7.13905e-10	3.55635e-08
P35658-5	P25490	P35658	P25490	0.960426	2.67138e-10	1.72552e-08
Q15120-2	Q15050	Q15120	Q15050	0.958838	3.64094e-10	2.16556e-08
Q15120-2	Q9Y3D9	Q15120	Q9Y3D9	0.971839	1.82064e-11	2.52016e-09
Q15120-2	P55058	Q15120	P55058	0.980015	1.20169e-12	3.9437e-10
Q15120-2	Q86VS8	Q15120	Q86VS8	-0.95725	4.90394e-10	2.69481e-08
Q15120-2	Q92541	Q15120	Q92541	-0.973538	1.11281e-11	1.78773e-09
Q15120-2	Q9BXY0	Q15120	Q9BXY0	0.96741	5.77698e-11	5.71282e-09
Q15120-2	Q8IWA0	Q15120	Q8IWA0	0.983209	3.01463e-13	1.58406e-10
Q15120-2	O14656	Q15120	O14656	0.954246	8.36302e-10	4.00022e-08
Q15120-2	Q92688	Q15120	Q92688	-0.993376	1.82501e-16	1.94154e-12
Q15120-2	Q96BM9	Q15120	Q96BM9	0.954869	7.50862e-10	3.69322e-08
Q15120-2	Q7L0Y3	Q15120	Q7L0Y3	0.996025	3.09414e-18	2.1502e-13
Q15120-2	P62318	Q15120	P62318	0.967135	6.1725e-11	5.98778e-09
Q15120-2	Q8WTS6	Q15120	Q8WTS6	-0.954879	7.49599e-10	3.68842e-08
Q15120-2	Q9NZJ6	Q15120	Q9NZJ6	0.964045	1.25459e-10	9.96131e-09
Q15120-2	Q96C90	Q15120	Q96C90	-0.950568	1.53426e-09	6.28388e-08
Q15118	P46734-3	Q15118	P46734	-0.962804	1.63927e-10	1.20924e-08
Q15118	O94782	Q15118	O94782	-0.98275	3.73408e-13	1.82384e-10
Q5T6F2	Q92542	Q5T6F2	Q92542	-0.956528	5.59453e-10	2.96913e-08
Q5T6F2	P27816	Q5T6F2	P27816	0.954324	8.25098e-10	3.96121e-08
P54619-3	P29144	P54619	P29144	0.968423	4.50109e-11	4.78632e-09
P54619-3	O75448	P54619	O75448	0.951541	1.31279e-09	5.59266e-08
P54619-3	P10768	P54619	P10768	0.968975	3.91568e-11	4.33383e-09
P54619-3	Q03426	P54619	Q03426	0.977563	3.01019e-12	7.28593e-10
P54619-3	P27694	P54619	P27694	0.964827	1.0548e-10	8.79345e-09
P54619-3	Q15056	P54619	Q15056	0.962648	1.69428e-10	1.23864e-08
P54619-3	Q10713	P54619	Q10713	-0.960254	2.76428e-10	1.76892e-08
P54619-3	P49821	P54619	P49821	-0.959977	2.91922e-10	1.84159e-08
P54619-3	P53384	P54619	P53384	0.976304	4.64106e-12	9.78204e-10
P54619-3	Q9HA47-4	P54619	Q9HA47	0.963001	1.57214e-10	1.17267e-08
Q7L2J0	Q8N1G2	Q7L2J0	Q8N1G2	0.971	2.2969e-11	2.9718e-09
Q7L2J0	O75390	Q7L2J0	O75390	-0.958455	3.91602e-10	2.28385e-08
Q7L2J0	Q9NP81	Q7L2J0	Q9NP81	-0.986643	4.88492e-14	4.99059e-11
Q7L2J0	Q96KG9	Q7L2J0	Q96KG9	0.963073	1.548e-10	1.15972e-08
Q7L2J0	Q7Z3B4	Q7L2J0	Q7Z3B4	-0.971638	1.92596e-11	2.62319e-09
Q7L2J0	P45985-2	Q7L2J0	P45985	0.96271	1.67216e-10	1.22699e-08
Q7L2J0	O43402	Q7L2J0	O43402	-0.953453	9.57166e-10	4.42269e-08
Q7L2J0	P10515	Q7L2J0	P10515	-0.952124	1.19393e-09	5.21227e-08
Q7L2J0	Q5UCC4	Q7L2J0	Q5UCC4	-0.961103	2.33174e-10	1.5623e-08
Q7L2J0	Q8IW35	Q7L2J0	Q8IW35	0.977936	2.63517e-12	6.66803e-10
Q7L2J0	Q8N0V3	Q7L2J0	Q8N0V3	-0.951539	1.31324e-09	5.59411e-08
O94868	Q12931	O94868	Q12931	-0.973513	1.12088e-11	1.79681e-09
O94868	Q15019-2	O94868	Q15019	0.96202	1.93207e-10	1.3627e-08
O94868	Q5VW36	O94868	Q5VW36	0.973638	1.07989e-11	1.75074e-09
O94868	Q92609-2	O94868	Q92609	0.964346	1.17395e-10	9.49376e-09
O94868	Q9H6Z4-2	O94868	Q9H6Z4	0.960851	2.45342e-10	1.62118e-08
O94868	Q9NX20	O94868	Q9NX20	-0.953795	9.03207e-10	4.23488e-08
O94868	Q6IA17	O94868	Q6IA17	-0.965443	9.17466e-11	7.94975e-09
Q9HAF1-3	P00491	Q9HAF1	P00491	-0.980006	1.2063e-12	3.95377e-10
Q9HAF1-3	P41252	Q9HAF1	P41252	-0.951172	1.3934e-09	5.84687e-08
Q9HAF1-3	O60678	Q9HAF1	O60678	-0.960493	2.63593e-10	1.70866e-08
Q9HAF1-3	Q9BPX6-3	Q9HAF1	Q9BPX6	0.951584	1.30369e-09	5.56422e-08
Q9HAF1-3	Q9BRT8	Q9HAF1	Q9BRT8	-0.968305	4.63625e-11	4.88598e-09
O75694	Q8NB14	O75694	Q8NB14	-0.957437	4.73788e-10	2.62664e-08
O75694	Q8IYR2	O75694	Q8IYR2	-0.974883	7.3626e-12	1.34267e-09
O75694	Q15555	O75694	Q15555	-0.966813	6.66662e-11	6.32536e-09
O75694	Q93034	O75694	Q93034	-0.959472	3.22207e-10	1.98057e-08
O75694	Q9BYD6	O75694	Q9BYD6	0.968818	4.07508e-11	4.45847e-09
O75694	Q13795	O75694	Q13795	0.987673	2.57943e-14	3.36293e-11
O75694	Q13112	O75694	Q13112	-0.956596	5.52558e-10	2.94284e-08
O75694	Q9BU61	O75694	Q9BU61	0.967982	5.02229e-11	5.17267e-09
O75694	O00217	O75694	O00217	0.960265	2.7579e-10	1.76597e-08
O75694	Q96GY0	O75694	Q96GY0	-0.954758	7.65487e-10	3.74633e-08
Q969R5	Q9C0C4	Q969R5	Q9C0C4	-0.956208	5.92659e-10	3.09861e-08
Q96GA3	Q7Z7H5	Q96GA3	Q7Z7H5	-0.956011	6.13965e-10	3.18021e-08
Q7L7X3	Q96QK1	Q7L7X3	Q96QK1	0.954898	7.47097e-10	3.67906e-08
Q7L7X3	Q9Y4R8	Q7L7X3	Q9Y4R8	0.958835	3.64302e-10	2.16653e-08
Q7L7X3	O43172	Q7L7X3	O43172	-0.954407	8.13521e-10	3.91964e-08
Q7L7X3	Q13867	Q7L7X3	Q13867	0.972123	1.68024e-11	2.38181e-09
Q7L7X3	Q9BTE3	Q7L7X3	Q9BTE3	0.954012	8.70552e-10	4.12171e-08
Q7L7X3	P31150	Q7L7X3	P31150	0.973871	1.00641e-11	1.66841e-09
Q7L7X3	Q96KP1	Q7L7X3	Q96KP1	0.970895	2.36357e-11	3.03331e-09
Q7L7X3	Q969R8	Q7L7X3	Q969R8	0.973631	1.08196e-11	1.7531e-09
P11274	Q07866-4	P11274	Q07866	0.973335	1.18206e-11	1.86418e-09
P11586	Q9BVG4	P11586	Q9BVG4	0.966627	6.96845e-11	6.52849e-09
P11586	P28074	P11586	P28074	0.963786	1.32746e-10	1.03793e-08
P11586	P43243	P11586	P43243	-0.975157	6.74907e-12	1.26277e-09
P11586	O00487	P11586	O00487	0.989479	7.30529e-15	1.58207e-11
P11586	Q9Y266	P11586	Q9Y266	0.983574	2.53118e-13	1.41752e-10
P11586	Q8NFW8	P11586	Q8NFW8	-0.953907	8.8628e-10	4.1763e-08
P11586	Q5D0E6	P11586	Q5D0E6	0.969791	3.17209e-11	3.73218e-09
P11586	P42766	P11586	P42766	0.950875	1.46122e-09	6.05856e-08
Q6UB35	Q9BTW9	Q6UB35	Q9BTW9	-0.967827	5.21748e-11	5.31402e-09
Q6UB35	Q9BYN8	Q6UB35	Q9BYN8	0.979466	1.49045e-12	4.55453e-10
Q6UB35	Q86UY8	Q6UB35	Q86UY8	0.957988	4.27612e-10	2.43496e-08
P37837	Q92598	P37837	Q92598	0.982859	3.55096e-13	1.76377e-10
P37837	O75312	P37837	O75312	0.977831	2.73629e-12	6.83799e-10
P37837	Q9BQC3	P37837	Q9BQC3	0.956934	5.19652e-10	2.81262e-08
P37837	Q2M389	P37837	Q2M389	0.968799	4.09552e-11	4.47463e-09
Q96E22	Q6ZRP7	Q96E22	Q6ZRP7	0.970381	2.7145e-11	3.34403e-09
Q96E22	Q8IU81	Q96E22	Q8IU81	-0.96252	1.74052e-10	1.26297e-08
Q96E22	Q12846	Q96E22	Q12846	0.953561	9.39842e-10	4.36329e-08
P06132	Q8IZ21-2	P06132	Q8IZ21	0.961889	1.98519e-10	1.38978e-08
P06132	P04843	P06132	P04843	-0.959052	3.49442e-10	2.10135e-08
P06132	Q8IZ73	P06132	Q8IZ73	0.951498	1.32198e-09	5.62182e-08
P06132	Q9BXW7	P06132	Q9BXW7	-0.971088	2.24185e-11	2.92004e-09
P06132	Q00688	P06132	Q00688	0.975985	5.15992e-12	1.05127e-09
P06132	Q7Z422	P06132	Q7Z422	0.976462	4.40023e-12	9.43715e-10
P06132	Q9UJ41-3	P06132	Q9UJ41	0.957629	4.57259e-10	2.55869e-08
P06132	Q5TBB1	P06132	Q5TBB1	0.973654	1.0746e-11	1.74483e-09
P06132	P21953	P06132	P21953	-0.972626	1.45488e-11	2.15489e-09
P06132	Q9UNK0	P06132	Q9UNK0	-0.956429	5.69479e-10	3.00798e-08
Q9BTC0	Q6ZU65	Q9BTC0	Q6ZU65	0.973391	1.16253e-11	1.84235e-09
P62995	Q9NXR7	P62995	Q9NXR7	-0.954994	7.3468e-10	3.63294e-08
P62995	Q9NZ09-4	P62995	Q9NZ09	-0.961654	2.08408e-10	1.43965e-08
Q13595	Q3KQU3-4	Q13595	Q3KQU3	-0.964569	1.1174e-10	9.16241e-09
Q13595	Q9Y315	Q13595	Q9Y315	-0.987446	2.98246e-14	3.67963e-11
Q13595	Q8TBC4	Q13595	Q8TBC4	-0.959476	3.21992e-10	1.97956e-08
Q13595	Q9Y5B0	Q13595	Q9Y5B0	-0.973168	1.24187e-11	1.93016e-09
Q13595	Q9Y450	Q13595	Q9Y450	-0.984171	1.88604e-13	1.17328e-10
Q13595	Q6DKK2	Q13595	Q6DKK2	0.95629	5.83987e-10	3.0647e-08
Q13595	Q13185	Q13595	Q13185	0.961018	2.37221e-10	1.58218e-08
Q13595	Q9Y508	Q13595	Q9Y508	-0.981729	5.89625e-13	2.46026e-10
Q13595	Q9UP83-2	Q13595	Q9UP83	-0.976744	4.00036e-12	8.84967e-10
Q13595	P60033	Q13595	P60033	0.954272	8.32569e-10	3.98736e-08
Q9P2D3	Q6NXR4	Q9P2D3	Q6NXR4	0.960262	2.75977e-10	1.76681e-08
Q9P2D3	O60346	Q9P2D3	O60346	0.970395	2.70381e-11	3.33451e-09
Q9P2D3	P09651	Q9P2D3	P09651	-0.983571	2.53456e-13	1.41845e-10
Q9P2D3	Q15555	Q9P2D3	Q15555	0.962012	1.93527e-10	1.3643e-08
Q9P2D3	Q99426	Q9P2D3	Q99426	0.95631	5.81835e-10	3.05625e-08
Q9P2D3	O94829	Q9P2D3	O94829	0.961817	2.01499e-10	1.4049e-08
Q9P2D3	P30566	Q9P2D3	P30566	0.972293	1.60093e-11	2.303e-09
Q9P2D3	Q93034	Q9P2D3	Q93034	0.961483	2.1583e-10	1.47683e-08
Q9P2D3	Q969U7	Q9P2D3	Q969U7	0.98021	1.11185e-12	3.74613e-10
Q9P2D3	Q9Y237-2	Q9P2D3	Q9Y237	0.969654	3.28805e-11	3.82801e-09
Q9P2D3	Q99633	Q9P2D3	Q99633	0.968358	4.57504e-11	4.84092e-09
P04075-2	P06733	P04075	P06733	0.963082	1.54515e-10	1.15812e-08
P04075-2	P11142	P04075	P11142	0.973032	1.29274e-11	1.98471e-09
P04075-2	P49589-3	P04075	P49589	0.975728	5.61405e-12	1.11326e-09
Q9NW08	Q9Y3I1	Q9NW08	Q9Y3I1	0.953692	9.1928e-10	4.29153e-08
Q9NW08	O00592	Q9NW08	O00592	-0.956764	5.36002e-10	2.87742e-08
Q9NW08	P45954	Q9NW08	P45954	-0.97423	9.02009e-12	1.54636e-09
Q9NW08	Q5QJ74	Q9NW08	Q5QJ74	0.952594	1.10495e-09	4.91868e-08
Q7Z5K2-3	P04035-3	Q7Z5K2	P04035	-0.952144	1.18989e-09	5.19914e-08
Q7Z5K2-3	P06400	Q7Z5K2	P06400	0.981954	5.34383e-13	2.30819e-10
Q7Z5K2-3	P27105	Q7Z5K2	P27105	-0.958376	3.97518e-10	2.30891e-08
P62910	P22102	P62910	P22102	0.965788	8.47686e-11	7.50925e-09
P62910	Q15046-2	P62910	Q15046	0.953792	9.0375e-10	4.23683e-08
P19367-3	P42704	P19367	P42704	0.959579	3.15584e-10	1.95035e-08
P19367-3	O15228	P19367	O15228	0.950928	1.44894e-09	6.02063e-08
P19367-3	O75616	P19367	O75616	0.95482	7.57382e-10	3.71715e-08
P19367-3	Q9BYV8	P19367	Q9BYV8	-0.957425	4.74874e-10	2.63113e-08
P09622	Q9BYP7	P09622	Q9BYP7	-0.961234	2.27044e-10	1.53245e-08
P09622	Q04727-3	P09622	Q04727	-0.959493	3.20893e-10	1.97461e-08
P09622	P18858	P09622	P18858	-0.952319	1.15629e-09	5.08822e-08
P09622	Q9NX62	P09622	Q9NX62	0.959491	3.21017e-10	1.97516e-08
P09622	Q9Y2H6	P09622	Q9Y2H6	0.975952	5.21609e-12	1.05869e-09
Q96PK6	P63244	Q96PK6	P63244	-0.95135	1.35394e-09	5.72345e-08
Q9BQ04	P02458	Q9BQ04	P02458	0.967571	5.55575e-11	5.55701e-09
Q9BWF3	Q9Y6Q1	Q9BWF3	Q9Y6Q1	0.955206	7.07937e-10	3.53431e-08
Q9BWF3	Q96PY5-3	Q9BWF3	Q96PY5	0.957707	4.50654e-10	2.53139e-08
Q68CQ4	O75925-2	Q68CQ4	O75925	-0.951139	1.4008e-09	5.8698e-08
Q68CQ4	P22694	Q68CQ4	P22694	-0.961303	2.23893e-10	1.51669e-08
Q99623	P10809	Q99623	P10809	0.970521	2.61409e-11	3.25614e-09
Q99623	Q12931	Q99623	Q12931	0.982902	3.48031e-13	1.74002e-10
Q99623	Q96EE3-1	Q99623	Q96EE3	0.981588	6.26759e-13	2.56025e-10
Q99623	P40926	Q99623	P40926	0.983242	2.96798e-13	1.56859e-10
Q99623	Q9H8M5	Q99623	Q9H8M5	0.976886	3.80974e-12	8.56165e-10
Q99623	Q5HYK3	Q99623	Q5HYK3	0.98327	2.92859e-13	1.5552e-10
Q99623	Q5VW36	Q99623	Q5VW36	-0.971334	2.0956e-11	2.7845e-09
Q99623	Q9NYK5-2	Q99623	Q9NYK5	0.961414	2.1891e-10	1.49233e-08
Q99623	P82675	Q99623	P82675	0.95653	5.59259e-10	2.96853e-08
Q99623	Q9H6Z4-2	Q99623	Q9H6Z4	-0.98834	1.65599e-14	2.58199e-11
Q99623	Q9NXR7	Q99623	Q9NXR7	-0.975393	6.25682e-12	1.19854e-09
Q99623	Q9NZ09-4	Q99623	Q9NZ09	-0.97299	1.30862e-11	2.00142e-09
Q99623	Q9NX20	Q99623	Q9NX20	0.966163	7.77082e-11	7.05578e-09
Q99623	Q6IA17	Q99623	Q6IA17	0.960399	2.68536e-10	1.73203e-08
P05455	Q5T3F8	P05455	Q5T3F8	-0.96563	8.7897e-11	7.70644e-09
Q96B54	Q96FJ2	Q96B54	Q96FJ2	0.952233	1.17262e-09	5.14171e-08
Q9Y4B4	O60934	Q9Y4B4	O60934	0.959489	3.21134e-10	1.97566e-08
Q9Y4B4	Q8IY17	Q9Y4B4	Q8IY17	-0.969277	3.62507e-11	4.10282e-09
Q96K83	Q7Z3T8	Q96K83	Q7Z3T8	0.971378	2.07039e-11	2.76029e-09
Q96K83	Q9BXB4	Q96K83	Q9BXB4	0.958108	4.18083e-10	2.39532e-08
Q96K83	Q92625	Q96K83	Q92625	0.975754	5.56597e-12	1.10669e-09
Q13444	Q7L1Q6-3	Q13444	Q7L1Q6	-0.967913	5.10914e-11	5.23511e-09
Q13444	Q12904-2	Q13444	Q12904	-0.960157	2.81734e-10	1.79434e-08
Q13444	Q9BPY3	Q13444	Q9BPY3	-0.954336	8.23537e-10	3.95552e-08
P46459	Q5JPI9	P46459	Q5JPI9	-0.96954	3.38683e-11	3.90835e-09
Q8IVM0	P46108	Q8IVM0	P46108	0.951491	1.32339e-09	5.62624e-08
Q8IVM0	P35080	Q8IVM0	P35080	0.963862	1.30574e-10	1.02555e-08
Q8IVM0	Q8NFH5	Q8IVM0	Q8NFH5	-0.971374	2.07232e-11	2.76186e-09
Q8IVM0	Q96SZ6	Q8IVM0	Q96SZ6	-0.985887	7.57012e-14	6.57199e-11
Q8IVM0	O15144	Q8IVM0	O15144	0.95739	4.77888e-10	2.64345e-08
Q8IVM0	Q9HC98-2	Q8IVM0	Q9HC98	0.95103	1.42549e-09	5.94751e-08
Q8IVM0	O15484	Q8IVM0	O15484	-0.96404	1.25597e-10	9.96925e-09
Q8IVM0	Q9ULJ6	Q8IVM0	Q9ULJ6	0.969985	3.01471e-11	3.60053e-09
Q8IVM0	Q92974	Q8IVM0	Q92974	0.990748	2.6225e-15	8.57217e-12
Q8IVM0	Q96JG6	Q8IVM0	Q96JG6	0.961661	2.08097e-10	1.438e-08
Q6NXR4	Q00169	Q6NXR4	Q00169	0.973928	9.89282e-12	1.64882e-09
Q6NXR4	Q8TEA1	Q6NXR4	Q8TEA1	0.957516	4.66899e-10	2.59848e-08
Q6NXR4	P14866	Q6NXR4	P14866	-0.955347	6.90699e-10	3.46958e-08
Q6NXR4	O43314	Q6NXR4	O43314	0.957544	4.6447e-10	2.58852e-08
Q6NXR4	Q96MU7	Q6NXR4	Q96MU7	-0.979827	1.29439e-12	4.14465e-10
Q6NXR4	Q9UII2	Q6NXR4	Q9UII2	-0.970267	2.79808e-11	3.41583e-09
Q6NXR4	Q5TDH0	Q6NXR4	Q5TDH0	0.982352	4.47673e-13	2.05452e-10
Q6NXR4	Q9H9A6	Q6NXR4	Q9H9A6	0.975196	6.66607e-12	1.25191e-09
Q6NXR4	P49902	Q6NXR4	P49902	0.96752	5.62463e-11	5.60604e-09
Q92945	P39060	Q92945	P39060	-0.965899	8.2624e-11	7.37316e-09
Q96AE4-2	Q9Y383	Q96AE4	Q9Y383	0.958617	3.79768e-10	2.23358e-08
Q96AE4-2	Q9UI36	Q96AE4	Q9UI36	0.972122	1.68095e-11	2.38248e-09
Q96AE4-2	Q8NEU8-3	Q96AE4	Q8NEU8	0.965203	9.69083e-11	8.27407e-09
Q96AE4	Q13330-3	Q96AE4	Q13330	0.969706	3.24345e-11	3.79106e-09
Q96AE4	Q5JSJ4	Q96AE4	Q5JSJ4	0.957064	5.0746e-10	2.76364e-08
Q9BTW9	Q9Y3D9	Q9BTW9	Q9Y3D9	-0.978558	2.10043e-12	5.73199e-10
Q9BTW9	Q9NYB9	Q9BTW9	Q9NYB9	0.974724	7.73817e-12	1.38972e-09
Q9BTW9	O14656	Q9BTW9	O14656	-0.969875	3.10284e-11	3.67431e-09
Q9BTW9	Q9NPH2	Q9BTW9	Q9NPH2	0.96212	1.89233e-10	1.34217e-08
Q9BTW9	Q86WA8	Q9BTW9	Q86WA8	-0.958818	3.65499e-10	2.17153e-08
Q9BTW9	P49917	Q9BTW9	P49917	0.95729	4.86792e-10	2.67998e-08
Q9BTW9	Q9NZJ6	Q9BTW9	Q9NZJ6	-0.951452	1.33176e-09	5.65298e-08
Q9BTW9	Q9NPF4	Q9BTW9	Q9NPF4	0.958837	3.64148e-10	2.16582e-08
Q9UKY7	Q7Z3U7	Q9UKY7	Q7Z3U7	0.981839	5.62086e-13	2.38465e-10
Q9UKY7	Q96EE3-1	Q9UKY7	Q96EE3	-0.953671	9.22449e-10	4.30253e-08
Q9UKY7	P11279	Q9UKY7	P11279	-0.960484	2.64036e-10	1.71071e-08
Q9UKY7	Q9H299	Q9UKY7	Q9H299	0.966616	6.98644e-11	6.54139e-09
Q9UKY7	P55010	Q9UKY7	P55010	0.974059	9.50588e-12	1.60413e-09
Q9UKY7	P04049-2	Q9UKY7	P04049	0.9556	6.60481e-10	3.35688e-08
Q9UKY7	Q5VW36	Q9UKY7	Q5VW36	0.977851	2.71743e-12	6.80657e-10
Q9UKY7	Q9H6Z4-2	Q9UKY7	Q9H6Z4	0.966748	6.77148e-11	6.39563e-09
Q9UKY7	Q9GZZ1	Q9UKY7	Q9GZZ1	0.97156	1.96819e-11	2.66336e-09
Q9UKY7	Q9NXR7	Q9UKY7	Q9NXR7	0.976559	4.2598e-12	9.22869e-10
Q9BSJ2-4	Q96SI9	Q9BSJ2	Q96SI9	-0.978975	1.79787e-12	5.16738e-10
Q9BSJ2-4	O75351	Q9BSJ2	O75351	0.961228	2.27348e-10	1.53387e-08
Q9BSJ2-4	P29373	Q9BSJ2	P29373	0.956825	5.30049e-10	2.85403e-08
Q9BSJ2-4	Q8IYB7	Q9BSJ2	Q8IYB7	0.991774	1.02752e-15	4.98511e-12
Q9BSJ2-4	Q9H0C8	Q9BSJ2	Q9H0C8	0.97888	1.86284e-12	5.29526e-10
Q9BSJ2-4	Q14012	Q9BSJ2	Q14012	0.976382	4.52059e-12	9.6102e-10
Q9BSJ2-4	Q13099-1	Q9BSJ2	Q13099	0.953374	9.69963e-10	4.46626e-08
Q9BSJ2-4	Q8N1B4	Q9BSJ2	Q8N1B4	0.972854	1.36161e-11	2.05678e-09
Q9BSJ2-4	Q8NG68	Q9BSJ2	Q8NG68	0.976597	4.20492e-12	9.14741e-10
Q9BSJ2-4	Q96CB9	Q9BSJ2	Q96CB9	-0.95473	7.6921e-10	3.75991e-08
Q96C12	Q8N142	Q96C12	Q8N142	0.967193	6.08728e-11	5.92873e-09
Q96C12	Q8WW59	Q96C12	Q8WW59	-0.956567	5.55536e-10	2.95431e-08
Q96C12	O60942	Q96C12	O60942	0.959273	3.34881e-10	2.0372e-08
Q96C12	Q96I59	Q96C12	Q96I59	-0.960525	2.61917e-10	1.7008e-08
Q96C12	Q15031	Q96C12	Q15031	-0.970889	2.36709e-11	3.03674e-09
Q96C12	Q6P0N0	Q96C12	Q6P0N0	-0.953516	9.46933e-10	4.388e-08
Q96C12	Q8TDQ7	Q96C12	Q8TDQ7	0.965884	8.29036e-11	7.39075e-09
Q96C12	Q9H7H0-3	Q96C12	Q9H7H0	-0.970582	2.57197e-11	3.21852e-09
Q96C12	Q9H063	Q96C12	Q9H063	0.956908	5.22154e-10	2.8227e-08
Q6PL18	P62266	Q6PL18	P62266	-0.953798	9.02762e-10	4.23341e-08
Q6PL18	P62753	Q6PL18	P62753	-0.969658	3.28414e-11	3.82457e-09
Q92614	Q86Y56	Q92614	Q86Y56	-0.97809	2.4928e-12	6.42846e-10
Q92614	P62913	Q92614	P62913	-0.957505	4.67882e-10	2.6026e-08
Q92614	Q16881	Q92614	Q16881	-0.960431	2.66832e-10	1.72412e-08
Q92614	Q6YHU6	Q92614	Q6YHU6	-0.981486	6.54965e-13	2.63688e-10
Q92614	P28482	Q92614	P28482	-0.963519	1.40676e-10	1.08244e-08
Q92614	Q7Z6M1	Q92614	Q7Z6M1	-0.961383	2.20292e-10	1.49917e-08
P62258	P68036-3	P62258	P68036	0.962574	1.72109e-10	1.25271e-08
P62258	O95163	P62258	O95163	0.971151	2.20409e-11	2.88534e-09
P62258	Q13315	P62258	Q13315	0.958695	3.74143e-10	2.20926e-08
P62258	P05186	P62258	P05186	-0.957212	4.93856e-10	2.70899e-08
P62258	O75787	P62258	O75787	-0.951925	1.23328e-09	5.33787e-08
P62258	P27707	P62258	P27707	0.952449	1.13173e-09	5.00751e-08
P62258	Q9Y6Y8	P62258	Q9Y6Y8	0.966261	7.59352e-11	6.94082e-09
P62258	P35914	P62258	P35914	-0.955874	6.29166e-10	3.23848e-08
P62258	Q99598	P62258	Q99598	0.98877	1.22764e-14	2.14353e-11
P62258	Q9UK99	P62258	Q9UK99	0.952478	1.12621e-09	4.9899e-08
P61981	Q7Z392	P61981	Q7Z392	0.972372	1.56515e-11	2.2677e-09
P61981	P04179	P61981	P04179	-0.956434	5.69036e-10	3.00628e-08
P61981	P14324	P61981	P14324	0.970968	2.31709e-11	2.99037e-09
P61981	Q5H9R7-5	P61981	Q5H9R7	0.977299	3.30275e-12	7.76764e-10
P61981	Q9UI26-2	P61981	Q9UI26	0.97924	1.62538e-12	4.82577e-10
P61981	P34949	P61981	P34949	0.957941	4.31376e-10	2.45061e-08
Q04917	Q8TEX9-2	Q04917	Q8TEX9	0.988128	1.9123e-14	2.81282e-11
Q04917	P07814	Q04917	P07814	0.975579	5.89211e-12	1.15037e-09
Q04917	O43592	Q04917	O43592	0.976211	4.78664e-12	9.99025e-10
Q04917	Q9UNM6-2	Q04917	Q9UNM6	0.984619	1.50067e-13	1.0146e-10
Q04917	Q14240-2	Q04917	Q14240	0.951339	1.35633e-09	5.73093e-08
Q04917	Q9BTE3	Q04917	Q9BTE3	0.968332	4.60525e-11	4.86301e-09
P27348	Q14204	P27348	Q14204	0.972464	1.52467e-11	2.22599e-09
P27348	P12004	P27348	P12004	0.986166	6.45794e-14	5.94137e-11
P27348	Q6PJG6	P27348	Q6PJG6	0.957982	4.281e-10	2.43704e-08
P27348	Q8WTW3	P27348	Q8WTW3	0.967877	5.1545e-11	5.26778e-09
P27348	Q9BSJ8-2	P27348	Q9BSJ8	-0.953934	8.82182e-10	4.16205e-08
P27348	Q8TCS8	P27348	Q8TCS8	-0.950761	1.48793e-09	6.14143e-08
P27348	P82932	P27348	P82932	-0.979825	1.29541e-12	4.14693e-10
P27348	Q8N1G4	P27348	Q8N1G4	0.957126	5.01656e-10	2.74021e-08
P27348	P60981	P27348	P60981	0.98059	9.53443e-13	3.38439e-10
P27348	O75821	P27348	O75821	0.95657	5.55211e-10	2.95307e-08
P27348	Q9BQP7	P27348	Q9BQP7	-0.951921	1.23409e-09	5.34057e-08
P27348	Q9Y6I9	P27348	Q9Y6I9	-0.966959	6.43878e-11	6.16926e-09
P27348	Q9BY32	P27348	Q9BY32	0.964917	1.03363e-10	8.66446e-09
P27348	Q13404-1	P27348	Q13404	0.990461	3.34549e-15	9.88115e-12
P31946	Q12933-2	P31946	Q12933	0.95615	5.98819e-10	3.12253e-08
P31946	Q9H4G0-2	P31946	Q9H4G0	-0.95249	1.12408e-09	4.98245e-08
P31946	Q93052	P31946	Q93052	0.959692	3.0871e-10	1.91941e-08
P31946	Q6FIF0	P31946	Q6FIF0	0.972779	1.39172e-11	2.08936e-09
P63104	Q9NXG2	P63104	Q9NXG2	0.959933	2.94483e-10	1.85348e-08
P63104	P53999	P63104	P53999	0.973136	1.25367e-11	1.94253e-09
P63104	Q9Y262	P63104	Q9Y262	0.950949	1.44395e-09	6.00539e-08
P63104	Q9Y303-3	P63104	Q9Y303	0.960549	2.60629e-10	1.6947e-08
P63104	Q9H2P9-5	P63104	Q9H2P9	0.980354	1.04909e-12	3.60575e-10
P63104	P56556	P63104	P56556	-0.966514	7.15668e-11	6.65522e-09
P19532	O60343	P19532	O60343	-0.973049	1.2862e-11	1.97782e-09
P19532	O00418	P19532	O00418	-0.961743	2.04597e-10	1.42058e-08
P85037	Q8N5B7	P85037	Q8N5B7	-0.954151	8.50046e-10	4.04946e-08
Q14BN4	Q5HYK3	Q14BN4	Q5HYK3	0.973899	9.98037e-12	1.65912e-09
Q14BN4	Q08380	Q14BN4	Q08380	0.96452	1.12946e-10	9.23336e-09
Q14BN4	P62330	Q14BN4	P62330	-0.951601	1.30015e-09	5.55269e-08
Q14BN4	Q8NC51	Q14BN4	Q8NC51	-0.952649	1.09492e-09	4.885e-08
Q14BN4	Q9NXR7	Q14BN4	Q9NXR7	-0.966383	7.37985e-11	6.80051e-09
Q13907-2	P31040	Q13907	P31040	-0.978523	2.12801e-12	5.78357e-10
Q13907-2	Q9UPY8	Q13907	Q9UPY8	0.956063	6.08268e-10	3.15845e-08
Q13907-2	P15104	Q13907	P15104	0.97621	4.7882e-12	9.99222e-10
Q13907-2	Q96JI7	Q13907	Q96JI7	0.963453	1.4268e-10	1.09344e-08
Q13907-2	Q96EK6	Q13907	Q96EK6	0.959794	3.02622e-10	1.89125e-08
Q13907-2	P41236	Q13907	P41236	0.967603	5.51241e-11	5.52677e-09
Q13907-2	P24666	Q13907	P24666	0.957603	4.59428e-10	2.56773e-08
Q13907-2	Q9BT17	Q13907	Q9BT17	-0.96513	9.85203e-11	8.37158e-09
Q13907-2	Q5VW38	Q13907	Q5VW38	-0.967353	5.85662e-11	5.76893e-09
P26640	P49593	P26640	P49593	0.965747	8.5578e-11	7.56017e-09
P26640	Q8IZ21-2	P26640	Q8IZ21	0.967732	5.34115e-11	5.40319e-09
P26640	O43678	P26640	O43678	-0.960286	2.7468e-10	1.76076e-08
P26640	Q8IZ73	P26640	Q8IZ73	0.974914	7.29056e-12	1.33315e-09
P26640	Q9BXW7	P26640	Q9BXW7	-0.974371	8.63665e-12	1.50001e-09
P26640	Q96IJ6-2	P26640	Q96IJ6	0.976395	4.5009e-12	9.58206e-10
P26640	Q00688	P26640	Q00688	0.961447	2.17422e-10	1.48488e-08
P26640	Q9P2R3-4	P26640	Q9P2R3	0.967818	5.22997e-11	5.32339e-09
P26640	Q13614	P26640	Q13614	0.983494	2.63074e-13	1.45315e-10
P26640	Q9Y3C8	P26640	Q9Y3C8	0.972995	1.30676e-11	1.99929e-09
P26640	Q8IYI6	P26640	Q8IYI6	0.98098	8.11513e-13	3.03967e-10
P26640	Q99714	P26640	Q99714	-0.977486	3.09313e-12	7.42141e-10
P26640	Q9UJ41-3	P26640	Q9UJ41	0.958351	3.9938e-10	2.3169e-08
P26640	Q5TBB1	P26640	Q5TBB1	0.976092	4.97998e-12	1.02628e-09
P26640	Q9Y2Q5-2	P26640	Q9Y2Q5	-0.951144	1.39948e-09	5.86579e-08
P26640	P21953	P26640	P21953	-0.976544	4.28019e-12	9.25955e-10
P26640	Q6PD74	P26640	Q6PD74	0.956745	5.37822e-10	2.8845e-08
P26640	Q9UNK0	P26640	Q9UNK0	-0.962662	1.68915e-10	1.23596e-08
P26640	Q9HD15	P26640	Q9HD15	0.969376	3.53377e-11	4.02837e-09
Q92796	P13929	Q92796	P13929	0.954792	7.60972e-10	3.72989e-08
Q92796	Q8TD16-2	Q92796	Q8TD16	0.954579	7.8968e-10	3.83409e-08
P23588	P35998	P23588	P35998	0.984282	1.78325e-13	1.13179e-10
P23588	Q7Z3U7	P23588	Q7Z3U7	0.963303	1.47365e-10	1.11926e-08
P23588	Q9H299	P23588	Q9H299	0.988326	1.67245e-14	2.59583e-11
P23588	Q9NZL4-3	P23588	Q9NZL4	0.975014	7.06195e-12	1.30358e-09
P23588	P55010	P23588	P55010	0.965378	9.31101e-11	8.03822e-09
P23588	P04049-2	P23588	P04049	0.956885	5.24293e-10	2.83101e-08
P23588	P25789	P23588	P25789	0.995333	1.11461e-17	4.23314e-13
P23588	P29401-2	P23588	P29401	0.961875	1.99115e-10	1.39295e-08
P23588	Q8IWV7	P23588	Q8IWV7	0.98637	5.73996e-14	5.52511e-11
P23588	P53004	P23588	P53004	0.957839	4.39697e-10	2.48544e-08
P23588	Q9GZZ1	P23588	Q9GZZ1	0.981845	5.6061e-13	2.38091e-10
P23588	Q8IWL3	P23588	Q8IWL3	-0.966873	6.57197e-11	6.2602e-09
Q9UBV2	Q13724	Q9UBV2	Q13724	0.972224	1.63267e-11	2.33519e-09
Q9UBV2	P61619	Q9UBV2	P61619	0.953425	9.61668e-10	4.43785e-08
Q9UBV2	O94985	Q9UBV2	O94985	0.956677	5.44486e-10	2.91089e-08
Q96N66	O60725	Q96N66	O60725	0.967218	6.05119e-11	5.90364e-09
O15127	Q00059	O15127	Q00059	0.962017	1.93341e-10	1.3634e-08
O15127	Q9Y3B7	O15127	Q9Y3B7	0.955322	6.93673e-10	3.48086e-08
O15127	Q92665	O15127	Q92665	0.968243	4.70831e-11	4.93972e-09
O15127	P07099	O15127	P07099	0.956477	5.64576e-10	2.98906e-08
O15127	P54278	O15127	P54278	-0.972027	1.72687e-11	2.42727e-09
O15127	P54098	O15127	P54098	0.969019	3.87244e-11	4.29962e-09
Q8TBA6	Q9Y3D9	Q8TBA6	Q9Y3D9	0.954655	7.79328e-10	3.79664e-08
Q8TBA6	P55058	Q8TBA6	P55058	0.973265	1.20704e-11	1.89143e-09
Q8TBA6	Q92541	Q8TBA6	Q92541	-0.980315	1.06578e-12	3.64575e-10
Q8TBA6	Q8IWA0	Q8TBA6	Q8IWA0	0.959017	3.51816e-10	2.11179e-08
Q8TBA6	Q9H845	Q8TBA6	Q9H845	0.957127	5.01613e-10	2.74005e-08
Q8TBA6	Q92688	Q8TBA6	Q92688	-0.982248	4.69093e-13	2.11866e-10
Q8TBA6	Q96BM9	Q8TBA6	Q96BM9	0.963414	1.439e-10	1.10014e-08
Q8TBA6	Q7L0Y3	Q8TBA6	Q7L0Y3	0.981729	5.8962e-13	2.46026e-10
Q8TBA6	P62318	Q8TBA6	P62318	0.963557	1.39534e-10	1.07608e-08
Q8TBA6	Q8WTS6	Q8TBA6	Q8WTS6	-0.97605	5.04934e-12	1.03591e-09
Q8TBA6	Q9NZJ6	Q8TBA6	Q9NZJ6	0.967083	6.25047e-11	6.04074e-09
Q8TBA6	Q96C90	Q8TBA6	Q96C90	-0.958423	3.93996e-10	2.29394e-08
Q9BYT8	Q9BYV8	Q9BYT8	Q9BYV8	-0.980651	9.29556e-13	3.3288e-10
Q15058	Q12778	Q15058	Q12778	0.976898	3.79432e-12	8.53992e-10
Q14126	P11021	Q14126	P11021	0.959801	3.02207e-10	1.88931e-08
Q14126	O43159	Q14126	O43159	0.96496	1.02373e-10	8.60513e-09
Q14126	P51553	Q14126	P51553	0.970653	2.52295e-11	3.17525e-09
Q14126	P07099	Q14126	P07099	0.990804	2.49926e-15	8.35231e-12
Q14126	O43166	Q14126	O43166	0.957017	5.11807e-10	2.78113e-08
Q14126	Q99504	Q14126	Q99504	-0.967201	6.07616e-11	5.92109e-09
Q9UJA5	P06744-2	Q9UJA5	P06744	0.981353	6.9331e-13	2.73617e-10
Q9UJA5	Q9UL46	Q9UJA5	Q9UL46	0.96012	2.83809e-10	1.80406e-08
Q9UJA5	Q9UBU9	Q9UJA5	Q9UBU9	-0.969022	3.86977e-11	4.29749e-09
Q9UJA5	Q9BZX2	Q9UJA5	Q9BZX2	0.972362	1.56963e-11	2.27203e-09
Q9UJA5	Q16854	Q9UJA5	Q16854	-0.966134	7.82254e-11	7.0882e-09
Q01082	P13716-2	Q01082	P13716	-0.959463	3.22771e-10	1.98316e-08
Q01082	P19174-2	Q01082	P19174	-0.958229	4.08723e-10	2.35609e-08
Q01082	P45974	Q01082	P45974	-0.952527	1.11718e-09	4.95951e-08
Q01082	Q8NBF2	Q01082	Q8NBF2	-0.961177	2.29697e-10	1.5456e-08
Q01082	O43823	Q01082	O43823	0.955499	6.72411e-10	3.40141e-08
O43707	Q9Y6M1	O43707	Q9Y6M1	-0.952591	1.10544e-09	4.92044e-08
P12814-3	O43252	P12814	O43252	0.960937	2.41128e-10	1.60102e-08
Q9H0E3-3	Q6ZU65	Q9H0E3	Q6ZU65	0.96494	1.02836e-10	8.63325e-09
Q15003	Q9NXW2-2	Q15003	Q9NXW2	-0.969206	3.69158e-11	4.15728e-09
Q15003	O94979	Q15003	O94979	0.984485	1.60797e-13	1.05859e-10
Q15003	O75131	Q15003	O75131	0.958769	3.68921e-10	2.18597e-08
Q15003	Q9H6H4	Q15003	Q9H6H4	-0.953491	9.5096e-10	4.40162e-08
Q15003	P60983	Q15003	P60983	0.965549	8.95453e-11	7.8128e-09
P57740	Q9Y3B7	P57740	Q9Y3B7	0.95157	1.30675e-09	5.57354e-08
P57740	P54278	P57740	P54278	-0.973787	1.03229e-11	1.69801e-09
P57740	P54098	P57740	P54098	0.976647	4.13391e-12	9.04713e-10
P57740	Q9NRG4	P57740	Q9NRG4	-0.950692	1.50432e-09	6.19153e-08
Q99615	Q8IWA5-2	Q99615	Q8IWA5	-0.950213	1.62305e-09	6.55394e-08
Q96GG9	Q99536	Q96GG9	Q99536	-0.957267	4.88905e-10	2.68861e-08
Q96GG9	O15382	Q96GG9	O15382	-0.957336	4.82714e-10	2.66329e-08
Q96GG9	Q12874	Q96GG9	Q12874	-0.981808	5.69721e-13	2.40594e-10
Q96GG9	Q9Y2Q5-2	Q96GG9	Q9Y2Q5	-0.956121	6.01925e-10	3.13404e-08
Q96GG9	Q9NPJ8-3	Q96GG9	Q9NPJ8	-0.970339	2.74496e-11	3.37002e-09
Q96GG9	Q8IY95	Q96GG9	Q8IY95	-0.951451	1.33196e-09	5.65365e-08
Q96GG9	Q13415	Q96GG9	Q13415	-0.966022	8.03015e-11	7.22371e-09
Q14204	P29144	Q14204	P29144	0.97387	1.00674e-11	1.66879e-09
Q14204	P10768	Q14204	P10768	0.962726	1.66672e-10	1.22412e-08
Q14204	Q9NR45	Q14204	Q9NR45	0.963097	1.54016e-10	1.15543e-08
Q14204	Q03426	Q14204	Q03426	0.987847	2.30366e-14	3.14334e-11
Q14204	Q9HB07	Q14204	Q9HB07	0.958765	3.69222e-10	2.18723e-08
Q14204	Q9Y371-2	Q14204	Q9Y371	0.959259	3.35822e-10	2.04135e-08
Q14204	Q15056	Q14204	Q15056	0.985847	7.74491e-14	6.66623e-11
Q14204	P49821	Q14204	P49821	-0.954326	8.24817e-10	3.96018e-08
Q14204	P53384	Q14204	P53384	0.972142	1.67154e-11	2.37389e-09
Q14204	Q9BZE2	Q14204	Q9BZE2	0.973694	1.06194e-11	1.73083e-09
Q14204	Q9HA47-4	Q14204	Q9HA47	0.96967	3.27438e-11	3.81618e-09
Q14204	Q8IYB5-2	Q14204	Q8IYB5	0.969596	3.33768e-11	3.86875e-09
Q6IE81	Q9UN37	Q6IE81	Q9UN37	-0.971616	1.93811e-11	2.63495e-09
Q6IE81	O43237	Q6IE81	O43237	-0.988896	1.12275e-14	2.03604e-11
Q6IE81	P0C7T5	Q6IE81	P0C7T5	-0.970344	2.74121e-11	3.36708e-09
Q6IE81	Q8NFV4	Q6IE81	Q8NFV4	0.954765	7.64651e-10	3.74333e-08
Q6IE81	O96033	Q6IE81	O96033	-0.951533	1.31459e-09	5.59828e-08
P35611-3	Q9H8V3-3	P35611	Q9H8V3	-0.965743	8.56416e-11	7.56456e-09
P02649	Q9BTV6	P02649	Q9BTV6	-0.952596	1.10444e-09	4.91704e-08
P02649	P51659	P02649	P51659	0.977928	2.64268e-12	6.68126e-10
Q7L266	P10809	Q7L266	P10809	-0.951799	1.25892e-09	5.42039e-08
Q7L266	Q9NYK5-2	Q7L266	Q9NYK5	-0.969455	3.46189e-11	3.97e-09
Q7L266	P11169	Q7L266	P11169	-0.953997	8.72694e-10	4.12915e-08
Q7L266	P82675	Q7L266	P82675	-0.956624	5.49827e-10	2.93218e-08
P07910-2	P06733	P07910	P06733	-0.969787	3.17565e-11	3.73525e-09
P07910-2	Q7Z6J9	P07910	Q7Z6J9	-0.963667	1.36225e-10	1.05744e-08
P07910-2	O75496	P07910	O75496	-0.953078	1.01936e-09	4.6344e-08
P07910-2	P45985-2	P07910	P45985	-0.953687	9.2005e-10	4.29434e-08
P07910-2	Q9Y223-2	P07910	Q9Y223	-0.95944	3.2421e-10	1.98979e-08
P07910-2	P42695	P07910	P42695	-0.964231	1.20415e-10	9.66943e-09
P07910-2	Q13164	P07910	Q13164	-0.956588	5.53403e-10	2.94598e-08
P07910-2	Q9HCE5	P07910	Q9HCE5	-0.961919	1.9732e-10	1.38384e-08
P07910-2	P49642	P07910	P49642	-0.956045	6.10183e-10	3.16563e-08
P07910-2	Q8IVS2	P07910	Q8IVS2	0.97703	3.6258e-12	8.27909e-10
P07910-2	Q6P3W7	P07910	Q6P3W7	-0.963814	1.3196e-10	1.03353e-08
P07910-2	Q8WUA7	P07910	Q8WUA7	-0.963901	1.29458e-10	1.0192e-08
Q9UKM9	P06744-2	Q9UKM9	P06744	-0.969613	3.32297e-11	3.85677e-09
Q9UKM9	P61254	Q9UKM9	P61254	-0.957914	4.33585e-10	2.46e-08
Q9UKM9	Q9BZX2	Q9UKM9	Q9BZX2	-0.974604	8.03472e-12	1.42639e-09
P22102	Q8N0Z3	P22102	Q8N0Z3	-0.9502	1.62615e-09	6.56323e-08
P22102	P38159-2	P22102	P38159	-0.980079	1.17156e-12	3.87599e-10
P22102	Q96MX6	P22102	Q96MX6	0.954281	8.31307e-10	3.98289e-08
P22102	Q8N543	P22102	Q8N543	0.95661	5.51224e-10	2.93758e-08
P22102	P62495	P22102	P62495	0.985507	9.35547e-14	7.49483e-11
P22314	Q00059	P22314	Q00059	-0.954821	7.57262e-10	3.71672e-08
P22314	Q9Y3B7	P22314	Q9Y3B7	-0.951444	1.33357e-09	5.65877e-08
P22314	Q92665	P22314	Q92665	-0.969412	3.50046e-11	4.0014e-09
P22314	P31150	P22314	P31150	0.954016	8.69851e-10	4.11904e-08
P22314	P82664	P22314	P82664	-0.968137	4.8343e-11	5.03373e-09
P22314	P0DPI2	P22314	P0DPI2	-0.95679	5.33426e-10	2.86727e-08
P22314	Q8NDH3	P22314	Q8NDH3	0.964622	1.10416e-10	9.08436e-09
P22314	Q969R8	P22314	Q969R8	0.969203	3.69385e-11	4.15912e-09
Q9Y3T9	O75190	Q9Y3T9	O75190	0.950926	1.44928e-09	6.02157e-08
Q9Y3T9	P10768	Q9Y3T9	P10768	-0.954395	8.15083e-10	3.92523e-08
Q9Y3T9	Q504Q3	Q9Y3T9	Q504Q3	-0.965436	9.18972e-11	7.95944e-09
Q9Y3T9	O14777	Q9Y3T9	O14777	-0.976128	4.92046e-12	1.01827e-09
Q9Y3T9	Q96KB5-2	Q9Y3T9	Q96KB5	-0.980331	1.05921e-12	3.62999e-10
Q9Y3T9	Q969X6	Q9Y3T9	Q969X6	0.971778	1.85196e-11	2.55167e-09
Q9Y3T9	Q9BUZ4	Q9Y3T9	Q9BUZ4	0.951382	1.34699e-09	5.70152e-08
Q9Y3T9	Q86X27	Q9Y3T9	Q86X27	-0.968651	4.25065e-11	4.5956e-09
Q9Y3T9	Q9UHA3	Q9Y3T9	Q9UHA3	0.958244	4.07569e-10	2.35154e-08
P13804	P68036-3	P13804	P68036	-0.981885	5.50998e-13	2.35427e-10
P13804	O95163	P13804	O95163	-0.977711	2.8559e-12	7.03738e-10
P13804	P43155	P13804	P43155	0.960268	2.75645e-10	1.76534e-08
P13804	Q13315	P13804	Q13315	-0.95749	4.69175e-10	2.60788e-08
P13804	P41227	P13804	P41227	-0.978603	2.06629e-12	5.66972e-10
P13804	P05186	P13804	P05186	0.952585	1.10651e-09	4.92385e-08
P13804	O75787	P13804	O75787	0.958944	3.56797e-10	2.13343e-08
P13804	Q9Y6Y8	P13804	Q9Y6Y8	-0.973771	1.03752e-11	1.70386e-09
P13804	P35914	P13804	P35914	0.993696	1.23019e-16	1.55411e-12
P13804	Q99598	P13804	Q99598	-0.986192	6.36142e-14	5.88484e-11
Q13155	Q9Y3S2	Q13155	Q9Y3S2	0.953783	9.05124e-10	4.24179e-08
P31153	Q9BYP7	P31153	Q9BYP7	0.955428	6.80885e-10	3.43285e-08
P31153	P19784	P31153	P19784	0.953177	1.00264e-09	4.57753e-08
P31153	Q8TCG1	P31153	Q8TCG1	0.956306	5.82337e-10	3.05825e-08
P31153	Q04760	P31153	Q04760	0.968993	3.8978e-11	4.31959e-09
P31153	O15084	P31153	O15084	0.974427	8.48894e-12	1.48161e-09
P31153	Q9BRT9	P31153	Q9BRT9	0.963708	1.35041e-10	1.05097e-08
P31153	Q66K64	P31153	Q66K64	0.979401	1.52824e-12	4.63118e-10
P31153	Q15386	P31153	Q15386	0.96209	1.90428e-10	1.34837e-08
P31153	Q9NPF4	P31153	Q9NPF4	0.982513	4.16307e-13	1.9588e-10
P36957	Q00059	P36957	Q00059	0.963219	1.50062e-10	1.13397e-08
P36957	Q9Y3B7	P36957	Q9Y3B7	0.981213	7.35662e-13	2.84494e-10
[truncated: 487,418+ more rows]
