# Supplementary material for: The proteomic landscape and temporal dynamics of human and mouse gastruloid development
Source: Nat Cell Biol. 2026 Apr 24;28(5):1015–30. doi: 10.1038/s41556-026-01937-5 (PMC13179132; doi:10.1038/s41556-026-01937-5)
Supplement: Supplementary file 16 — Antibodies used in the study. [file 41556_2026_1937_MOESM16_ESM.xlsx]

## Sheet: Supplementary Table 14
Target	Host species	Type	Conjugation	Manufacturer	Commercial name	Catalog	Validation	Dilution	Link
H2A.X pS139	Rabbit	Primary	PE	CellSignaling Technology	Phospho-Histone H2A.X (Ser139) (20E3) Rabbit Monoclonal Antibody	5763	Validated in HT-29 cells by manufacturer	1:50	https://www.cellsignal.com/products/antibody-conjugates/phospho-histone-h2a-x-ser139-20e3-rabbit-mab-pe-conjugate/5763
ATP5F1A	Mouse	Primary		Abcam	Anti-ATP5A antibody	ab14748	Validated in HeLa cells by manufacturer	1:1000	https://www.abcam.com/en-us/products/primary-antibodies/atp5a-antibody-15h4c4-mitochondrial-marker-ab14748?srsltid=AfmBOoppm6YAia4MxU_YJ1zIQ8GjF75YqzCdmh4inqeA20EKZ4WyaXTa
SOX2	Rabbit	Primary		Abcam	Anti-SOX2 Antibody	AB5603	Validated in H9 human embryonic stem cells by manufacturer	1:100	https://www.sigmaaldrich.com/US/en/product/mm/ab5603
Anti Mouse 647	Mouse	Secondary	Alexa Fluor 647	Thermo	Donkey anti-Mouse IgG (H+L) Highly Cross-Adsorbed Secondary Antibody, Alexa Fluor™ 647	A-31571	Validated in HeLa cells by manufacturer	1:500	https://www.thermofisher.com/antibody/product/Donkey-anti-Mouse-IgG-H-L-Highly-Cross-Adsorbed-Secondary-Antibody-Polyclonal/A-31571
Anti Rabbit 488	Rabbit	Secondary	Alexa Fluor 488	Thermo	Donkey anti-Rabbit IgG (H+L) Highly Cross-Adsorbed Secondary Antibody, Alexa Fluor™ Plus 488	A32790	Validated in HEK293 cells by manufacturer	1:500	https://www.thermofisher.com/antibody/product/A32790.html
Anti Rabbit 555	Rabbit	Secondary	Alexa Fluor 555	Thermo	Donkey anti-Rabbit IgG (H+L) Highly Cross-Adsorbed Secondary Antibody, Alexa Fluor™ Plus 555	A32794	Validated in A549 cells by manufacturer	1:500	https://www.thermofisher.com/antibody/product/Donkey-anti-Rabbit-IgG-H-L-Highly-Cross-Adsorbed-Secondary-Antibody-Polyclonal/A32794
