# Supplementary material for: The proteomic landscape and temporal dynamics of human and mouse gastruloid development
Source: Nat Cell Biol. 2026 Apr 24;28(5):1015–30. doi: 10.1038/s41556-026-01937-5 (PMC13179132; doi:10.1038/s41556-026-01937-5)
Supplement: Supplementary file 17 — Light microscopy table. [file 41556_2026_1937_MOESM17_ESM.xlsx]

## Sheet: Microscopy
Light microscopy reporting table: Axio Observer.D1 / 5
Please fill out each cell as directed, instructions in italics can be deleted as you complete each cell.
Hardware
Instrument and Camera	Instrument : Axio Observer.D1 / 5, Camera: Axiocam 506 mono
Resolution	LD A-Plan 10x/NA 0.25 Ph1
Filters and Light Sources	Filters: dichroic mirror (405/488/561/640), Light Source: XT120L (Lumen Dynamics)
Quality Control
Is this the first report of the instrument? If yes, response to the below points is required and providing validation data is encouraged.
Yes	FALSE
No	TRUE
For all instruments, confirm that the following quality control processes were run:
n/a	Confirmed
FALSE	TRUE	Field homogeneity is assessed.
FALSE	TRUE	Illumination power stability is tested.
FALSE	TRUE	Stage drift is assessed.
FALSE	TRUE	Camera/detector noise is measured.
Methodology
Sample preparation and imaging	Live cells were imaged in culturing media
Fluorophores	N/A
Acquisition
Software	Images acquired using ZEN
Enhancements	N/A
Imaging parameters	See table below
Size	See table below
Image Processing
Software	ImageJ2 2.16.0/1.54p, Build: 26d66057dd, scikit-image v0.26.0
Workflow	Please describe the workflow sequentially and list any parameters changed from default. Explain processing analyses, such as the type of deconvolution, surface and volume rendering, gamma changes, filtering, thresholding and projection.
Figure	Pixel size (um)	Exposure time	Filters (nm)
Fig. 1a	0.454	1.82 ms	N/A
Light microscopy reporting table: Leica DMI8
Please fill out each cell as directed, instructions in italics can be deleted as you complete each cell.
Hardware
Instrument and Camera	Instrument : Leica DMI8 (Inverted), Camera: Leica K5 (Serial: 14401972)
Resolution	HC PL FLUOTAR 10x/ NA 0.32 DRY
Filters and Light Sources	Filter: Dichroic mirror (488), Light Source: Leica EL6000
Quality Control
Is this the first report of the instrument? If yes, response to the below points is required and providing validation data is encouraged.
Yes	FALSE
No	TRUE
For all instruments, confirm that the following quality control processes were run:
n/a	Confirmed
FALSE	TRUE	Field homogeneity is assessed.
FALSE	TRUE	Illumination power stability is tested.
FALSE	TRUE	Stage drift is assessed.
FALSE	TRUE	Camera/detector noise is measured.
Methodology
Sample preparation and imaging	Live cells were imaged in culturing media
Fluorophores	For IF, secondary antibodies raised in Goat, Rabbit, and Mouse with Alexa Fluor 488-,594-,and 647- were used. Nuclei were stained with DAPI
Acquisition
Software	LAS X 3.7.4.23463
Enhancements	N/A
Imaging parameters	See table below
Size	See table below
Image Processing
Software	ImageJ2 2.16.0/1.54p, Build: 26d66057dd, scikit-image v0.26.0
Workflow	Please describe the workflow sequentially and list any parameters changed from default. Explain processing analyses, such as the type of deconvolution, surface and volume rendering, gamma changes, filtering, thresholding and projection.
Figure	Pixel size (um)	Exposure time	Ex/Em (nm)
Extended Data Fig. 1h	0.65	350 ms	488/527
Extended Data Fig. 10i	0.65	350 ms	488/527
Fig. 5f	0.65	350 ms	488/527
Light microscopy reporting table: Nikon Eclipse Ti2 microscope
Please fill out each cell as directed, instructions in italics can be deleted as you complete each cell.
Hardware
Instrument and Camera	Instrument :Yokogawa CSU-W1 SoRa spinning disk confocal attached to a Nikon Eclipse Ti2 microscope, Camera: Andor Sona 4.2B-11 camera
Resolution	10x:NA 0.45, 60x: NA 0.95
Filters and Light Sources	Filters: quadband, dichroic mirror (Semrock, Di01-T405/488/568/647-13x15x0.5), four single-bandpass filters (DAPI, Chroma, ET455/50M; ATTO 488, Chroma, ET525/36M; ATTO 565, Chroma, ET605/50M; Alexa Fluor 647, Chroma, ET705/72M). Light sources: Nikon LUNF 405/488/561/640NM 1F commercial launch
Quality Control
Is this the first report of the instrument? If yes, response to the below points is required and providing validation data is encouraged.
Yes	FALSE
No	TRUE
For all instruments, confirm that the following quality control processes were run:
n/a	Confirmed
FALSE	TRUE	Field homogeneity is assessed.
FALSE	TRUE	Illumination power stability is tested.
FALSE	TRUE	Stage drift is assessed.
FALSE	TRUE	Camera/detector noise is measured.
Methodology
Sample preparation and imaging	Samples fixed in 4% PFA and imaged in SlowFade™ Gold Antifade Mountant (Thermo Fisher Scientific- S36936) at room temperature
Fluorophores	For IF, secondary antibodies raised in Goat, Rabbit, and Mouse with Alexa Fluor 488-,594-,and 647- were used. Nuclei were stained with DAPI
Acquisition
Software	Images acquired using Nikon NIS-Elements AR 5.20.00
Enhancements	N/A
Imaging parameters	Describe the exposure times/pixel dwell times.
Size	Please list the image pixel/voxel size.
Image Processing
Software	ImageJ2 2.16.0/1.54p, Build: 26d66057dd, scikit-image v0.26.0
Workflow	Please describe the workflow sequentially and list any parameters changed from default. Explain processing analyses, such as the type of deconvolution, surface and volume rendering, gamma changes, filtering, thresholding and projection.
Figure	Pixel size (um)	Exposure time	Ex/Em (nm)
Extended Data Fig. 3e	0.183	300 ms	405/440, 640/700
Extended Data Fig. 9f	0.183	300 ms	405/440, 561/600
Light microscopy reporting table: Nikon Ti2 microscope
Please fill out each cell as directed, instructions in italics can be deleted as you complete each cell.
Hardware
Instrument and Camera	Instrument : Nikon Eclipse Ti2 microscope, Camera: Nikon AX Series
Resolution	APO LWD WI 20x:NA 0.95, 60x: NA 0.95
Filters and Light Sources	Filters: dichroic mirror (405/488/561/640), Light Source: Nikon AX Confocal Laser Unit
Quality Control
Is this the first report of the instrument? If yes, response to the below points is required and providing validation data is encouraged.
Yes	FALSE
No	TRUE
For all instruments, confirm that the following quality control processes were run:
n/a	Confirmed
FALSE	TRUE	Field homogeneity is assessed.
FALSE	TRUE	Illumination power stability is tested.
FALSE	TRUE	Stage drift is assessed.
FALSE	TRUE	Camera/detector noise is measured.
Methodology
Sample preparation and imaging	Samples fixed in 4% PFA and imaged in SlowFade™ Gold Antifade Mountant (Thermo Fisher Scientific- S36936) at room temperature
Fluorophores	For IF, secondary antibodies raised in Goat, Rabbit, and Mouse with Alexa Fluor 488-,594-,and 647- were used. Nuclei were stained with DAPI
Acquisition
Software	Images acquired using NIS-Elements AR 6.10.01
Enhancements	N/A
Imaging parameters	See table below
Size	See table below
Image Processing
Software	ImageJ2 2.16.0/1.54p, Build: 26d66057dd, scikit-image v0.26.0
Workflow	Please describe the workflow sequentially and list any parameters changed from default. Explain processing analyses, such as the type of deconvolution, surface and volume rendering, gamma changes, filtering, thresholding and projection.
Figure	Pixel size (um)	Pixel dwell times (us)	Ex/Em (nm)	Averaging
Extended Data Fig. 5	0.863, 0.153	2	405/429, 488/500, 638/662	Line 2x
