# Supplementary material for: The proteomic landscape and temporal dynamics of human and mouse gastruloid development
Source: Nat Cell Biol. 2026 Apr 24;28(5):1015–30. doi: 10.1038/s41556-026-01937-5 (PMC13179132; doi:10.1038/s41556-026-01937-5)
Supplement: Supplementary file 18 — Morphometric features of control and chemically perturbed gastruloids. [file 41556_2026_1937_MOESM18_ESM.txt]

image_id	BF_area	FITC_area	FITC_frac	Perturbation
DMSO_001	621466	190920	0.30720908303913647	DMSO
DMSO_002	640436	239475	0.3739249511270447	DMSO
DMSO_003	486848	194558	0.3996278099119232	DMSO
DMSO_004	572405	201335	0.351735222438658	DMSO
DMSO_005	576290	173555	0.30115913862812127	DMSO
DMSO_006	660456	241114	0.36507201085310753	DMSO
DMSO_007	511343	202052	0.39513985719957057	DMSO
DMSO_008	587695	253724	0.4317273415632258	DMSO
DMSO_009	653012	233066	0.3569092145320453	DMSO
MK2in1_001	763461	675019	0.8841564926040754	MK2in1
MK2in1_002	708137	543929	0.7681126674640641	MK2in1
MK2in1_003	607951	603716	0.9930339780673112	MK2in1
MK2in1_004	669112	429676	0.642158562393142	MK2in1
MK2in1_005	654154	632561	0.9669909532006224	MK2in1
MK2in1_006	703877	539148	0.7659690542523765	MK2in1
MK2in1_007	794571	446959	0.5625161250536453	MK2in1
MK2in1_008	737909	555753	0.7531457130892834	MK2in1
MK2in1_009	672540	649919	0.9663648258839624	MK2in1
MK2in1_010	773086	464738	0.6011465736024194	MK2in1
MK2in1_011	650212	486906	0.7488419161750322	MK2in1
MK2in1_012	740313	647888	0.8751541577684033	MK2in1
MK2in1_013	708792	667547	0.94180944480186	MK2in1
MK2in1_014	688321	688648	1.0004750690448208	MK2in1
MK2in1_015	704052	603732	0.8575105247907825	MK2in1
