# Supplementary material for: The proteomic landscape and temporal dynamics of human and mouse gastruloid development
Source: Nat Cell Biol. 2026 Apr 24;28(5):1015–30. doi: 10.1038/s41556-026-01937-5 (PMC13179132; doi:10.1038/s41556-026-01937-5)
Supplement: Supplementary file 19 — Immunostaining features of primed and early gastruloids generated from H9 and RUES2-GLR cells. [file 41556_2026_1937_MOESM19_ESM.txt]

Genotype	Replicate	type	Area	Perim.	Major	Minor	Angle	Circ.	IntDen	RawIntDen	AR	Round	Solidity
COMMD10 KO	Rep1	Complex subunit	60403.61	8192	283.74	271.05	155.15	0.01	15402921.05	36456585	1.05	0.96	1
COMMD10 KO	Rep2	Complex subunit	29735.15	8192	231.33	163.66	116.85	0.005568	7582464.35	17946645	1.41	0.71	1
COMMD10 KO	Rep3	Complex subunit	71145.26	3813.63	328.27	275.95	101.46	0.06	18142041.72	42939705	1.19	0.84	0.91
COMMD10 KO	Rep4	Complex subunit	38151.78	8192	243.73	199.3	76.38	0.007144	9728705.02	23026500	1.22	0.82	1
COMMD10 KO	Rep5	Complex subunit	64421.17	4179.26	357.42	229.49	7.67	0.05	16427397.86	38881380	1.56	0.64	0.85
COMMD10 KO	Rep6	Complex subunit	25290.87	8192	188.81	170.54	167.49	0.004736	6449172.56	15264300	1.11	0.9	1
COMMD10 KO	Rep7	Complex subunit	62050.94	3983.52	319.44	247.33	130.15	0.05	15822989.94	37450830	1.29	0.77	0.87
COMMD10 KO	Rep8	Complex subunit	33743.84	8192	256.56	167.46	32.5	0.006319	8604678.67	20366085	1.53	0.65	1
COMMD10 KO	Rep9	Complex subunit	32915.31	8192	212.33	197.38	12.72	0.006164	8393405.24	19866030	1.08	0.93	1
COMMD9 KO	Rep2	Complex subunit	43689.5	8192	248.86	223.53	97.6	0.008181	11140821.7	26368785	1.11	0.9	1
COMMD9 KO	Rep3	Complex subunit	72437.69	4438.48	319.65	288.54	32.82	0.05	18471611.03	43719750	1.11	0.9	0.88
COMMD9 KO	Rep4	Complex subunit	37851.81	8192	246.57	195.46	56.91	0.007088	9652211.33	22845450	1.26	0.79	1
COMMD9 KO	Rep5	Complex subunit	55794.98	3112.28	276.25	257.16	4.44	0.07	14227719.34	33675045	1.07	0.93	0.81
COMMD9 KO	Rep6	Complex subunit	45070.23	8192	257.61	222.76	41	0.00844	11492908.17	27202125	1.16	0.86	1
COMMD9 KO	Rep7	Complex subunit	59816.34	3561.72	281.35	270.7	159.47	0.06	15253165.79	36102135	1.04	0.96	0.91
COMMD9 KO	Rep8	Complex subunit	33220.36	8192	221.86	190.65	103.18	0.006221	8471191.79	20050140	1.16	0.86	1
COMMD9 KO	Rep9	Complex subunit	44587.73	8192	277.96	204.24	100.61	0.008349	11369871.84	26910915	1.36	0.73	1
PRKACB KO	Rep1	Cooperative subunit	164590.94	6035.53	618.64	338.75	13.04	0.06	41970689.28	99338820	1.83	0.55	0.89
PRKACB KO	Rep2	Cooperative subunit	87847.97	4371.23	455.09	245.78	134.82	0.06	22401232.14	53020620	1.85	0.54	0.82
PRKACB KO	Rep3	Cooperative subunit	175746.22	6658.15	634.58	352.62	107.06	0.05	44815285.06	106071585	1.8	0.56	0.86
PRKACB KO	Rep4	Cooperative subunit	76981.68	4436.92	419.26	233.78	68.52	0.05	19630328.88	46462275	1.79	0.56	0.87
PRKACB KO	Rep5	Cooperative subunit	161363.04	6877.69	610.78	336.38	138.89	0.04	41147574.04	97390620	1.82	0.55	0.91
PRKACB KO	Rep6	Cooperative subunit	66237.92	2079.73	305.3	276.24	0.51	0.19	16890669.53	39977880	1.11	0.9	0.96
PRKACB KO	Rep7	Cooperative subunit	164294.77	5632.92	639.08	327.33	79.41	0.07	41895165.23	99160065	1.95	0.51	0.93
PRKACB KO	Rep8	Cooperative subunit	84804.7	3724.04	474.37	227.62	175.02	0.08	21625198.23	51183855	2.08	0.48	0.93
PRKACB KO	Rep9	Cooperative subunit	99174.78	8192	521.56	242.11	93.12	0.02	25289569.38	59856915	2.15	0.46	1
DPYSL4 KO	Rep1	Cooperative subunit	126350.01	4618.59	443.5	362.74	100.21	0.07	32219251.63	76258515	1.22	0.82	0.85
DPYSL4 KO	Rep2	Cooperative subunit	165680.14	6183.11	716.61	294.37	9.48	0.05	42248436.81	99996210	2.43	0.41	0.92
DPYSL4 KO	Rep3	Cooperative subunit	76870.14	4931.34	336.05	291.25	175.57	0.04	19601886.16	46394955	1.15	0.87	0.87
DPYSL4 KO	Rep5	Cooperative subunit	74965.51	3359.16	335.97	284.1	29.17	0.08	19116205.07	45245415	1.18	0.85	0.94
DPYSL4 KO	Rep6	Cooperative subunit	124421.71	4443.63	467.83	338.62	33.87	0.08	31727537.24	75094695	1.38	0.72	0.92
DPYSL4 KO	Rep8	Cooperative subunit	56171	8192	323.62	221	67.99	0.01	14323605.8	33901995	1.46	0.68	1
WT	Rep1	WT	253689.09	12836.32	856.02	377.34	120.18	0.02	64690716.98	153113985	2.27	0.44	0.82
WT	Rep2	WT	173366.69	9512.29	565.83	390.11	174.08	0.02	44208506.91	104635425	1.45	0.69	0.84
WT	Rep3	WT	151133.03	10529.16	668.31	287.93	2.87	0.02	38538923.6	91216305	2.32	0.43	0.46
WT	Rep4	WT	271612.4	12997.21	914.49	378.16	171.2	0.02	69261161.32	163931595	2.42	0.41	0.6
WT	Rep5	WT	149623.44	8590.94	664.74	286.59	72.41	0.03	38153977.17	90305190	2.32	0.43	0.84
WT	Rep6	WT	230654.37	9211.49	750.63	391.24	95.65	0.03	58816863.18	139211385	1.92	0.52	0.9
WT	Rep7	WT	182788.03	11496.72	755.32	308.12	86.87	0.02	46610947.59	110321670	2.45	0.41	0.84
WT	Rep8	WT	198655.03	8957.35	772.15	327.57	142.95	0.03	50657033.05	119898195	2.36	0.42	0.7
