# Supplementary material for: The proteomic landscape and temporal dynamics of human and mouse gastruloid development
Source: Nat Cell Biol. 2026 Apr 24;28(5):1015–30. doi: 10.1038/s41556-026-01937-5 (PMC13179132; doi:10.1038/s41556-026-01937-5)
Supplement: Supplementary file 20 — Morphometric features of WT and perturbed gastruloids. [file 41556_2026_1937_MOESM20_ESM.txt]

Cell_line	Stage	file	z_index	DAPI_total	Mito_total	DAPI_area_px	Mito_to_DAPI_intensity_ratio	Mito_to_DAPI_area_ratio
H9	Primed	PrimedH9_NPM1_pT199_001.nd2	0	109537104	206135056	636168	1.8818742551382408	324.0261314621295
H9	Primed	PrimedH9_NPM1_pT199_002.nd2	0	112136536	354951904	486059	3.1653546351743915	730.265058357113
H9	Primed	PrimedH9_NPM1_pT199_003.nd2	0	109373952	162174672	430073	1.482754065611527	377.08638300939606
H9	Primed	PrimedH9_NPM1_pT199_004.nd2	0	110234432	227469904	297854	2.063510464679493	763.6959852813794
H9	Primed	PrimedH9_NPM1_pT199_005.nd2	0	109388976	164957008	438719	1.5079856675868326	375.9969547705935
RUES2	Primed	PrimedRUES2GLR_NPM1_pT199_001.nd2	0	287898944	592891392	315051	2.0593732778679454	1881.8902082519976
RUES2	Primed	PrimedRUES2GLR_NPM1_pT199_002.nd2	0	271578368	556192384	302107	2.0479995814688747	1841.0443452154368
RUES2	Primed	PrimedRUES2GLR_NPM1_pT199_003.nd2	0	230764400	685909568	332379	2.972337015588193	2063.636896434492
RUES2	Primed	PrimedRUES2GLR_NPM1_pT199_004.nd2	0	235463760	716930752	322070	3.044760484585823	2226.009103611016
RUES2	Primed	PrimedRUES2GLR_NPM1_pT199_005.nd2	0	219227280	660964736	305302	3.01497485166992	2164.953835873987
H9	Early	H9_RKG_ATP5A_001.nd2	0	3130487552	287816768	202048	0.09193991773457784	1424.496990814064
H9	Early	H9_RKG_ATP5A_001.nd2	1	3185773312	290377376	232288	0.0911481601362602	1250.0748036919686
H9	Early	H9_RKG_ATP5A_001.nd2	2	3225911296	291405152	256351	0.09033266114952716	1136.7427940597072
H9	Early	H9_RKG_ATP5A_001.nd2	3	3254204416	293131744	271968	0.0900778520730764	1077.8170372985055
H9	Early	H9_RKG_ATP5A_001.nd2	4	3272578816	296376512	291520	0.09056359790358064	1016.659275521405
H9	Early	H9_RKG_ATP5A_001.nd2	5	3278937088	296348192	292910	0.09037934673542598	1011.7380492301388
H9	Early	H9_RKG_ATP5A_001.nd2	6	3271579136	295599104	283313	0.09035364627047188	1043.3658321361886
H9	Early	H9_RKG_ATP5A_001.nd2	7	3277304064	295254080	279703	0.09009053607300564	1055.5985456001545
H9	Early	H9_RKG_ATP5A_001.nd2	8	3285336832	296295424	284956	0.0901872286317825	1039.7935962043264
H9	Early	H9_RKG_ATP5A_001.nd2	9	3293512448	295120160	304816	0.08960651118207039	968.1911710671357
H9	Early	H9_RKG_ATP5A_001.nd2	10	3305040128	295577600	327049	0.08943237859531368	903.7716060896074
H9	Early	H9_RKG_ATP5A_001.nd2	11	3319220992	297712544	333123	0.08969349878105375	893.7015576828979
H9	Early	H9_RKG_ATP5A_001.nd2	12	3349181952	299911264	340696	0.0895476173878534	880.2899476366027
H9	Early	H9_RKG_ATP5A_001.nd2	13	3370230016	302812576	345151	0.0898492312282581	877.3336191985537
H9	Early	H9_RKG_ATP5A_001.nd2	14	3380105728	303544224	357388	0.08980317434614873	849.3408396476658
H9	Early	H9_RKG_ATP5A_001.nd2	15	3390990080	301884640	379072	0.08902551552141373	796.378102313017
H9	Early	H9_RKG_ATP5A_001.nd2	16	3397924864	303618432	403392	0.08935407466384754	752.6634935744884
H9	Early	H9_RKG_ATP5A_001.nd2	17	3406462720	302236288	432303	0.08872437858354135	699.1306745500262
H9	Early	H9_RKG_ATP5A_001.nd2	18	3395973632	299729024	442228	0.08826011520692514	677.7703447090641
H9	Early	H9_RKG_ATP5A_001.nd2	19	3401319680	299587232	439311	0.0880797044046151	681.947941207937
H9	Early	H9_RKG_ATP5A_002.nd2	0	3689114624	354580224	247024	0.09611526345460608	1435.4079927456442
H9	Early	H9_RKG_ATP5A_002.nd2	1	3718856192	356315456	269773	0.09581318491597109	1320.7973221931031
H9	Early	H9_RKG_ATP5A_002.nd2	2	3750007296	357339904	279648	0.09529045566955612	1277.820345577297
H9	Early	H9_RKG_ATP5A_002.nd2	3	3765380096	356582112	294622	0.09470016383705876	1210.303751926197
H9	Early	H9_RKG_ATP5A_002.nd2	4	3782542848	356933280	310349	0.09436331440071502	1150.102884172335
H9	Early	H9_RKG_ATP5A_002.nd2	5	3796214272	357600992	335618	0.09419936978731216	1065.5000387345135
H9	Early	H9_RKG_ATP5A_002.nd2	6	3816540928	358479904	344734	0.09392796009863726	1039.8739433882356
H9	Early	H9_RKG_ATP5A_002.nd2	7	3834129408	362067552	348938	0.0944327938552459	1037.6271773208994
H9	Early	H9_RKG_ATP5A_002.nd2	8	3848645376	366856960	370611	0.0953210608303133	989.8706730237363
H9	Early	H9_RKG_ATP5A_002.nd2	9	3849079040	366883264	395681	0.09531715513953176	927.219815962859
H9	Early	H9_RKG_ATP5A_002.nd2	10	3860064512	366532768	408160	0.09495508866769944	898.0124656997256
H9	Early	H9_RKG_ATP5A_002.nd2	11	3850860288	368405664	433960	0.09566840561523898	848.9392202046272
H9	Early	H9_RKG_ATP5A_002.nd2	12	3849831168	366120192	418664	0.09510032415011088	874.4964744998376
H9	Early	H9_RKG_ATP5A_002.nd2	13	3851839232	364743168	411041	0.09469324809037095	887.3644429631107
H9	Early	H9_RKG_ATP5A_002.nd2	14	3857453824	362051744	419968	0.0938577000578504	862.0936452301128
H9	Early	H9_RKG_ATP5A_002.nd2	15	3862347264	364541280	421470	0.09438335164675654	864.9281799416328
H9	Early	H9_RKG_ATP5A_002.nd2	16	3847665408	363444512	423368	0.09445845037469536	858.4600442168515
H9	Early	H9_RKG_ATP5A_002.nd2	17	3836137216	361889568	455243	0.09433697170440318	794.9371390663887
H9	Early	H9_RKG_ATP5A_002.nd2	18	3829998592	364910752	456905	0.09527699377284785	798.6578216478262
H9	Early	H9_RKG_ATP5A_002.nd2	19	3812009472	362287232	477665	0.09503838714491002	758.4546324306784
H9	Early	H9_RKG_ATP5A_003.nd2	0	3221875200	317863296	94831	0.0986578549038771	3351.892271514589
H9	Early	H9_RKG_ATP5A_003.nd2	1	3298612992	319944992	132161	0.09699379489984136	2420.872965549595
H9	Early	H9_RKG_ATP5A_003.nd2	2	3377945088	326067392	180172	0.09652832817156796	1809.7561885309592
H9	Early	H9_RKG_ATP5A_003.nd2	3	3468404224	333577440	224212	0.09617605632347426	1487.7769254098798
H9	Early	H9_RKG_ATP5A_003.nd2	4	3538446336	340048704	252928	0.09610113357954853	1344.448633603239
H9	Early	H9_RKG_ATP5A_003.nd2	5	3589233408	348879424	284054	0.09720165404188728	1228.2151421912736
H9	Early	H9_RKG_ATP5A_003.nd2	6	3628801024	351011168	303179	0.09672924078187208	1157.7687372806165
H9	Early	H9_RKG_ATP5A_003.nd2	7	3677773312	354876416	318620	0.09649219402460006	1113.792028121273
H9	Early	H9_RKG_ATP5A_003.nd2	8	3706790912	354387200	341848	0.09560485293431084	1036.6806299875968
H9	Early	H9_RKG_ATP5A_003.nd2	9	3729810432	352804160	366370	0.0945903730047801	962.9722957665748
H9	Early	H9_RKG_ATP5A_003.nd2	10	3736128256	355926464	382044	0.09526612568195518	931.6373611416486
H9	Early	H9_RKG_ATP5A_003.nd2	11	3739520512	354564192	393978	0.09481541573637985	899.9593682896
H9	Early	H9_RKG_ATP5A_003.nd2	12	3723369216	355839008	404278	0.09556909007865633	880.1839526266579
H9	Early	H9_RKG_ATP5A_003.nd2	13	3721444864	354672992	409911	0.09530518520668858	865.2438992854546
H9	Early	H9_RKG_ATP5A_003.nd2	14	3703185152	355514336	412788	0.09600231190384724	861.2516255317499
H9	Early	H9_RKG_ATP5A_003.nd2	15	3691645696	354238080	411060	0.0959566841378702	861.7673332360239
H9	Early	H9_RKG_ATP5A_003.nd2	16	3670501376	354212672	433492	0.09650253077578468	817.1146687828149
H9	Early	H9_RKG_ATP5A_003.nd2	17	3642999552	348806560	449417	0.09574707737982176	776.1312099898313
H9	Early	H9_RKG_ATP5A_003.nd2	18	3628093696	349294656	441188	0.09627498219935718	791.7138634777011
H9	Early	H9_RKG_ATP5A_003.nd2	19	3624952320	348135200	451825	0.09603855975683565	770.5089359818514
RUES2	Early	RUES2_RKG_ATP5A_001.nd2	0	3341474304	363913696	253054	0.10890812344849324	1438.0871118417413
RUES2	Early	RUES2_RKG_ATP5A_001.nd2	1	3436814080	373341984	303672	0.10863025328387854	1229.4251165731448
RUES2	Early	RUES2_RKG_ATP5A_001.nd2	2	3475802368	379981216	337977	0.1093218703969765	1124.281285412913
RUES2	Early	RUES2_RKG_ATP5A_001.nd2	3	3499113472	383872736	346793	0.10970571233878522	1106.921812147304
RUES2	Early	RUES2_RKG_ATP5A_001.nd2	4	3489328128	383282880	350083	0.10984432129622863	1094.8343107206006
RUES2	Early	RUES2_RKG_ATP5A_001.nd2	5	3480214528	380242176	342895	0.10925825777140138	1108.9172370550752
RUES2	Early	RUES2_RKG_ATP5A_001.nd2	6	3480453376	377745664	344958	0.10853346480800552	1095.0482783411314
RUES2	Early	RUES2_RKG_ATP5A_001.nd2	7	3483238144	375913504	356197	0.1079207015022858	1055.3528075755833
RUES2	Early	RUES2_RKG_ATP5A_001.nd2	8	3466430976	374935552	363131	0.1081618398277318	1032.5076955699185
RUES2	Early	RUES2_RKG_ATP5A_001.nd2	9	3454285312	373883072	370533	0.10823746107513196	1009.0412243983668
RUES2	Early	RUES2_RKG_ATP5A_001.nd2	10	3432858880	372993536	392891	0.1086539088958996	949.3562743865348
RUES2	Early	RUES2_RKG_ATP5A_001.nd2	11	3404335872	370182080	403761	0.1087384129881765	916.8346620897016
RUES2	Early	RUES2_RKG_ATP5A_001.nd2	12	3391489792	369745408	392114	0.10902153055927584	942.9538552563796
RUES2	Early	RUES2_RKG_ATP5A_001.nd2	13	3362975744	369139328	377517	0.10976568256806316	977.8084907434632
RUES2	Early	RUES2_RKG_ATP5A_001.nd2	14	3340139776	367460704	401122	0.1100135708811726	916.0821495704548
RUES2	Early	RUES2_RKG_ATP5A_001.nd2	15	3313687552	365067872	413213	0.11016967238798984	883.4859309847463
RUES2	Early	RUES2_RKG_ATP5A_001.nd2	16	3290935552	363232704	431951	0.11037369108588366	840.9118256468905
RUES2	Early	RUES2_RKG_ATP5A_001.nd2	17	3269762048	360336352	470881	0.11020262230409252	765.2386738900062
RUES2	Early	RUES2_RKG_ATP5A_001.nd2	18	3264419584	358550112	505680	0.10983579248126456	709.0454674893213
RUES2	Early	RUES2_RKG_ATP5A_001.nd2	19	3251137024	358468736	516390	0.11025949793988137	694.1821801351691
RUES2	Early	RUES2_RKG_ATP5A_002.nd2	0	2838216448	304749504	139306	0.1073735952079156	2187.6265487487976
RUES2	Early	RUES2_RKG_ATP5A_002.nd2	1	2949391104	312424928	211824	0.10592861949582934	1474.9269582294737
RUES2	Early	RUES2_RKG_ATP5A_002.nd2	2	3060699392	323770752	266529	0.10578325752808854	1214.7674436928064
RUES2	Early	RUES2_RKG_ATP5A_002.nd2	3	3111265280	327972128	294006	0.10541438883668576	1115.5286898906825
RUES2	Early	RUES2_RKG_ATP5A_002.nd2	4	3127062016	332543904	308163	0.1063438787905382	1079.116908908597
RUES2	Early	RUES2_RKG_ATP5A_002.nd2	5	3129037568	331659200	318787	0.10599399744886669	1040.3786854545513
RUES2	Early	RUES2_RKG_ATP5A_002.nd2	6	3134911744	334421984	316713	0.1066766822511224	1055.9149261318607
RUES2	Early	RUES2_RKG_ATP5A_002.nd2	7	3145404416	333871072	340820	0.10614567408301116	979.6111495804236
RUES2	Early	RUES2_RKG_ATP5A_002.nd2	8	3150386944	332331136	349933	0.1054889897359859	949.6993310147942
RUES2	Early	RUES2_RKG_ATP5A_002.nd2	9	3138335488	329564352	361696	0.105012467041892	911.1639387773156
RUES2	Early	RUES2_RKG_ATP5A_002.nd2	10	3133810432	328100704	364411	0.10469704888645924	900.3589463545283
RUES2	Early	RUES2_RKG_ATP5A_002.nd2	11	3116560128	325313984	357620	0.10438238655410276	909.66384430401
RUES2	Early	RUES2_RKG_ATP5A_002.nd2	12	3085720320	323051488	357451	0.10469240712003348	903.764398476994
RUES2	Early	RUES2_RKG_ATP5A_002.nd2	13	3062228736	320802944	379869	0.10476126104774428	844.5094071903735
RUES2	Early	RUES2_RKG_ATP5A_002.nd2	14	3052804608	320683232	384929	0.1050454494072881	833.0970958280618
RUES2	Early	RUES2_RKG_ATP5A_002.nd2	15	3037625600	319163680	392586	0.10507011792368356	812.97774245643
RUES2	Early	RUES2_RKG_ATP5A_002.nd2	16	3033918464	320990048	393511	0.10580048600805114	815.7079420905642
RUES2	Early	RUES2_RKG_ATP5A_002.nd2	17	3010445312	318361344	401163	0.1057522429425883	793.595979689054
RUES2	Early	RUES2_RKG_ATP5A_002.nd2	18	2994846208	318229056	425008	0.1062588974184814	748.7601551029628
RUES2	Early	RUES2_RKG_ATP5A_002.nd2	19	2961867520	316652448	451234	0.10690972700899194	701.7477583692718
RUES2	Early	RUES2_RKG_ATP5A_003.nd2	0	2936838400	326500640	66165	0.1111741933093765	4934.642786971964
RUES2	Early	RUES2_RKG_ATP5A_003.nd2	1	3046605056	332880192	125030	0.10926266643732636	2662.4025593857473
RUES2	Early	RUES2_RKG_ATP5A_003.nd2	2	3193618176	345666496	194036	0.10823663849287912	1781.4554824877855
RUES2	Early	RUES2_RKG_ATP5A_003.nd2	3	3310055680	354407584	229194	0.10706997653888407	1546.321387121827
RUES2	Early	RUES2_RKG_ATP5A_003.nd2	4	3379272960	360934848	270539	0.10680843254520642	1334.1324097449906
RUES2	Early	RUES2_RKG_ATP5A_003.nd2	5	3413501696	364480320	292875	0.10677607702000098	1244.4910627400768
RUES2	Early	RUES2_RKG_ATP5A_003.nd2	6	3438981632	367741664	333996	0.10693330274815496	1101.0361321692476
RUES2	Early	RUES2_RKG_ATP5A_003.nd2	7	3479347456	368027680	357500	0.1057749145936404	1029.448055944056
RUES2	Early	RUES2_RKG_ATP5A_003.nd2	8	3480104448	366674272	352667	0.10536300777142651	1039.7181250301276
RUES2	Early	RUES2_RKG_ATP5A_003.nd2	9	3467640320	367665952	361752	0.10602770704892484	1016.3480837700968
RUES2	Early	RUES2_RKG_ATP5A_003.nd2	10	3465163776	370650400	355559	0.10696475663492563	1042.444151322284
RUES2	Early	RUES2_RKG_ATP5A_003.nd2	11	3454820352	366783968	342420	0.1061658583166758	1071.1522925062789
RUES2	Early	RUES2_RKG_ATP5A_003.nd2	12	3441843968	365300992	357218	0.10613525639056512	1022.627616749436
RUES2	Early	RUES2_RKG_ATP5A_003.nd2	13	3435844096	365951168	379470	0.10650982925157731	964.374438031992
RUES2	Early	RUES2_RKG_ATP5A_003.nd2	14	3400774912	366176576	393515	0.1076744522867146	930.5276190234172
RUES2	Early	RUES2_RKG_ATP5A_003.nd2	15	3391435520	368702240	393050	0.1087156862708096	938.0542933469025
RUES2	Early	RUES2_RKG_ATP5A_003.nd2	16	3381906688	364820992	394911	0.10787435185438209	923.8055967040676
RUES2	Early	RUES2_RKG_ATP5A_003.nd2	17	3353122560	363406688	404643	0.10837858786766208	898.0921157662433
RUES2	Early	RUES2_RKG_ATP5A_003.nd2	18	3349048832	362232960	447949	0.10815995172685496	808.647770170265
RUES2	Early	RUES2_RKG_ATP5A_003.nd2	19	3326634752	358584064	490482	0.10779183491196812	731.0850632642992
